# Supplementary material for: Effects of facial expression and gaze interaction on brain dynamics during a working memory task in preschool children
Source: PLoS One. 2022 Apr 28;17(4):e0266713. doi: 10.1371/journal.pone.0266713 (PMC9049575; doi:10.1371/journal.pone.0266713)
Supplement: S1 File — Table 1. (ZIP) [file pone.0266713.s011.zip]

Archive with 1 entries (1 files):
- Table1_CBQ.csv
