# Supplementary material for: Effects of facial expression and gaze interaction on brain dynamics during a working memory task in preschool children
Source: PLoS One. 2022 Apr 28;17(4):e0266713. doi: 10.1371/journal.pone.0266713 (PMC9049575; doi:10.1371/journal.pone.0266713)
Supplement: S1 File — Table 1. (ZIP) [file pone.0266713.s011.zip › Table1_CBQ.csv]

## Sheet: Sheet1
Parents	Raw data
Item No.	16	38R	47R	125	144	160	171R	186	195R	6R	29	95R	180	184R
Sub.1	7	5	4	3	3	5	6	5	5	3	4	5	6	3
Sub.2	4	3	6	3	5	3	5	4	2	5	5	4	2	3
Sub.3	4	7	5	1	2	3	6	5	4	4	6	7	5	3
Sub.4	4	7	3	3	2	5	7	6	5	2	3	3	4	4
Sub.5	6	6	5	4	6	4	6	5	6	4	3	5	4	3
Sub.6	6	2	3	5	5	5	7	7	5	5	1	5	6	2
Sub.7	5	4	4	4	4	5	6	4	4	3	3	5	3	3
Sub.8	3	6	5	1	2	3	7	5	3	2	5	3	7	3
Sub.9	6	5	4	3	2	6	7	5	5	3	3	5	4	4
Sub.10	6	4	4	5	6	5	7	6	6	4	3	6	6	6
Sub.11	6	6	6	5	7	3	6	6	4	5	4	7	7	5
Sub.12	4	4	7	1	5	3	5	4	2	5	5	5	3	5
Sub.13	5	4	3	2	1	5	7	6	5	4	3	4	6	4
Sub.14	7	4	4	4	7	4	5	5	5	7	2	6	3	3
Sub.15	6	4	6	6	7	2	6	5	2	5	6	7	6	6
Sub.16	3	5	6	3	3	2	5	5	2	3	6	2	5	4
Sub.17	2	6	4	2	3	4	6	6	4	3	6	3	6	3
	Revised score
Item No.	16	38R	47R	125	144	160	171R	186	195R	6R	29	95R	180	184R
Sub.1	7	5	4	5	5	5	6	5	5	5	4	3	6	5
Sub.2	4	3	6	5	3	3	5	4	2	3	5	4	2	5
Sub.3	4	7	5	7	6	3	6	5	4	4	6	1	5	5
Sub.4	4	7	3	5	6	5	7	6	5	6	3	5	4	4
Sub.5	6	6	5	4	2	4	6	5	6	4	3	3	4	5
Sub.6	6	2	3	3	3	5	7	7	5	3	1	3	6	6
Sub.7	5	4	4	4	4	5	6	4	4	5	3	3	3	5
Sub.8	3	6	5	7	6	3	7	5	3	6	5	5	7	5
Sub.9	6	5	4	5	6	6	7	5	5	5	3	3	4	4
Sub.10	6	4	4	3	2	5	7	6	6	4	3	2	6	2
Sub.11	6	6	6	3	1	3	6	6	4	3	4	1	7	3
Sub.12	4	4	7	7	3	3	5	4	2	3	5	3	3	3
Sub.13	5	4	3	6	7	5	7	6	5	4	3	4	6	4
Sub.14	7	4	4	4	1	4	5	5	5	1	2	2	3	5
Sub.15	6	4	6	2	1	2	6	5	2	3	6	1	6	2
Sub.16	3	5	6	5	5	2	5	5	2	5	6	6	5	4
Sub.17	2	6	4	6	5	4	6	6	4	5	6	5	6	5
