# Supplementary material for: Effects of facial expression and gaze interaction on brain dynamics during a working memory task in preschool children
Source: PLoS One. 2022 Apr 28;17(4):e0266713. doi: 10.1371/journal.pone.0266713 (PMC9049575; doi:10.1371/journal.pone.0266713)
Supplement: S2 File — Fig 2(A), Tables 2 and 7. (ZIP) [file pone.0266713.s012.zip › Fig2a_EEG_raw_data_Chldren_Cz.csv]

## Sheet: Sheet1
Children	Cz	EEG (mV)
Cond.1	Time (ms)	-500	-498	-496	-494	-492	-490	-488	-486	-484	-482	-480	-478	-476	-474	-472	-470	-468	-466	-464	-462	-460	-458	-456	-454	-452	-450	-448	-446	-444	-442	-440	-438	-436	-434	-432	-430	-428	-426	-424	-422	-420	-418	-416	-414	-412	-410	-408	-406
Neutral	Sub.1	0.00226623	0.00219821	0.00211867	0.0020803	0.00205336	0.00220147	0.00221801	0.00236333	0.00241628	0.00246317	0.0025581	0.00263738	0.00275157	0.00301571	0.00335214	0.00311105	0.00291436	0.00275634	0.00266116	0.00249071	0.00241871	0.00244609	0.00240389	0.00237202	0.00231886	0.00228256	0.00225866	0.00219599	0.00214229	0.00214787	0.00210645	0.00222212	0.00273175	0.00269083	0.00125668	-0.000578699	-0.000847386	-0.00110707	-0.0014106	-0.00182322	-0.00234697	-0.00260262	-0.00295167	-0.00325851	-0.00352862	-0.00365871	-0.00364491	-0.00354381
Cong.	Sub.2	0.00133039	0.00112324	0.000861249	0.000664394	0.000501204	0.000376491	0.000359313	0.000517694	0.000719645	0.000867424	0.000993166	0.00119428	0.00153155	0.00186764	0.00219193	0.00262265	0.00301869	0.003319	0.00349736	0.00368266	0.00397642	0.00435141	0.004846	0.00551412	0.00629275	0.0069999	0.00749542	0.00787794	0.00812101	0.00823218	0.0082009	0.0081124	0.00814109	0.00812888	0.00799177	0.00776795	0.00760532	0.00753028	0.00750232	0.00747338	0.00758735	0.00776082	0.00783763	0.00775677	0.0076666	0.00760737	0.00748538	0.00733204
	Sub.3	-0.000487733	-0.000356256	-0.000231848	-8.89142e-05	7.55241e-05	0.000233628	0.000421141	0.000608377	0.000801374	0.00101808	0.00128576	0.00163687	0.00207586	0.00261798	0.00324051	0.00386813	0.00444993	0.00496771	0.00539569	0.00576652	0.00605605	0.00622523	0.00634538	0.00639893	0.00640655	0.00640991	0.00640877	0.0064121	0.00640442	0.00640069	0.00637215	0.00631712	0.00470046	0.00395455	0.00367791	0.0033859	0.00308548	0.00280358	0.00254559	0.00236124	0.00218879	0.00206739	0.00196378	0.00190925	0.00190164	0.00197277	0.00237692	0.00281138
	Sub.4	0.00284369	0.00401356	0.00507329	0.0059915	0.0067626	0.00739898	0.00792569	0.00837735	0.00879039	0.00919797	0.00962733	0.0100972	0.0106194	0.0112006	0.0118381	0.0125203	0.0132264	0.013929	0.0146033	0.0152326	0.0158045	0.0163022	0.0166995	0.0169652	0.0170718	0.0170002	0.0167396	0.0162879	0.0156498	0.0148377	0.0138711	0.0127705	0.0115553	0.0102476	0.00887135	0.0074483	0.00599987	0.00455139	0.00313199	0.00177355	0.000510328	-0.00062669	-0.00161619	-0.00244998	-0.0031335	-0.00368221	-0.00411931	-0.00447343
	Sub.5	0.000131112	-0.000720025	-0.00140232	-0.00192239	-0.00230026	-0.00256642	-0.00275654	-0.00290419	-0.00303355	-0.00315545	-0.00326595	-0.00334948	-0.0033842	-0.00334795	-0.00322634	-0.00301645	-0.00272565	-0.00236977	-0.00197237	-0.00156175	-0.00116503	-0.000805679	-0.000502769	-0.000269426	-0.000114443	-4.3488e-05	-5.70138e-05	-0.000150738	-0.000317748	-0.000549796	-0.000837948	-0.00117051	-0.00153035	-0.00189521	-0.00223754	-0.00252523	-0.00272385	-0.00279752	-0.0027179	-0.00248021	-0.00210668	-0.00163443	-0.0011056	-0.000565818	-5.93638e-05	0.000378281	0.000721764	0.000953179
	Sub.6	0.00531913	0.00595933	0.00653014	0.00699621	0.00732924	0.00751867	0.00756048	0.0074336	0.00711733	0.00666769	0.00617401	0.00564492	0.00507548	0.00447268	0.00386428	0.00330017	0.0027607	0.0022586	0.00181264	0.00143888	0.00120206	0.00105004	0.00100836	0.00103886	0.00113185	0.00123417	0.00129843	0.00137021	0.0013953	0.00136094	0.00128429	0.0012538	0.00128412	0.0013639	0.00141278	0.00139122	0.00131227	0.00113724	0.000890912	0.000552974	9.54529e-05	-0.000402638	-0.000854691	-0.00125449	-0.00162175	-0.00195212	-0.00220874	-0.0023808
	Sub.7	0.0041577	0.00407821	0.003926	0.00372967	0.00359406	0.00347673	0.00333457	0.0031393	0.00295346	0.00286985	0.00279764	0.00269007	0.0026324	0.00263604	0.0026753	0.00270939	0.00263824	0.00251789	0.00239395	0.00217634	0.00191184	0.00164417	0.00139765	0.00117915	0.00101033	0.000972047	0.00114224	0.00142519	0.0017455	0.00214161	0.00253202	0.00286948	0.00309247	0.00315483	0.00307765	0.00281971	0.00236967	0.00189315	0.00145408	0.0010924	0.000726894	0.00043403	0.000313432	0.000314953	0.000393319	0.000563683	0.000848645	0.00114893
	Sub.8	0.0077474	0.00741204	0.00692956	0.00633246	0.00569266	0.0050384	0.00444519	0.00394024	0.00350573	0.00313011	0.00278614	0.00244732	0.00212024	0.00184452	0.00160143	0.00135297	0.00109607	0.000876357	0.000685124	0.000463216	0.000167021	-0.000137532	-0.000408538	-0.000629244	-0.000797437	-0.00088309	-0.000898813	-0.000815036	-0.000645246	-0.000356514	5.03014e-05	0.000521779	0.00100361	0.00146865	0.00193599	0.00242102	0.00284244	0.00322973	0.00366031	0.00412518	0.00457736	0.00499399	0.00526458	0.00537855	0.00531117	0.0050409	0.00457657	0.00397624
	Sub.9	0.00224102	0.0019078	0.00166379	0.00151054	0.0014667	0.00152925	0.00165137	0.00173462	0.00171959	0.00160856	0.00150095	0.00138937	0.00126127	0.00109872	0.000895365	0.000631731	0.000280126	-0.000134048	-0.000507513	-0.000809209	-0.000987124	-0.00106596	-0.00105092	-0.000935272	-0.000747023	-0.000486262	-0.000143434	0.000227839	0.00067945	0.00118765	0.00177866	0.00237318	0.00294097	0.00345092	0.00387149	0.00420498	0.00443776	0.00462165	0.00477774	0.00493658	0.0051466	0.00539225	0.00570687	0.00610287	0.00659967	0.00715536	0.00769128	0.00810055
	Sub.10	0.00522062	0.00539085	0.00517515	0.00455498	0.00363553	0.00255631	0.00147652	0.000485101	-0.000297432	-0.000839128	-0.00116724	-0.00122846	-0.00105265	-0.000759529	-0.000367807	0.000138043	0.000633074	0.00107548	0.00141735	0.00170911	0.00197515	0.00222125	0.00246788	0.00268316	0.0028571	0.0030354	0.00321389	0.00341812	0.00368976	0.00404144	0.00449219	0.00505066	0.00572159	0.00651209	0.00734208	0.0080952	0.00864388	0.00899616	0.00912867	0.00904124	0.00873598	0.00824594	0.0075614	0.00677921	0.00600524	0.00532022	0.00476676	0.00437915
	Sub.11	0.00194789	0.00183765	0.00182285	0.00193695	0.00217084	0.00238	0.00255147	0.00270788	0.00277726	0.00276075	0.00273612	0.00264459	0.00258715	0.00252435	0.00247237	0.00253446	0.00263996	0.0026891	0.00268834	0.00256429	0.00228503	0.00185497	0.00123217	0.000671813	0.000253504	-8.95513e-05	-0.000236558	-0.000180754	4.45925e-05	0.00041886	0.00078958	0.001148	0.00150677	0.00175792	0.001883	0.0019732	0.00195978	0.00191552	0.00180058	0.00167223	0.00166361	0.00168319	0.00163021	0.00156277	0.00145036	0.00141522	0.00147366	0.00147502
	Sub.12	-0.00681155	-0.0063259	-0.00587427	-0.00538348	-0.00485325	-0.00428229	-0.00364823	-0.00304469	-0.00252601	-0.00203808	-0.00161915	-0.00120712	-0.000854237	-0.000621884	-0.000395341	-0.000232115	-0.000241937	-0.00042035	-0.000706443	-0.00100146	-0.00119827	-0.00124491	-0.00100982	-0.000580565	-0.000224755	7.94453e-05	0.000265473	0.00025533	0.000172075	-2.43081e-05	-0.0002046	-0.000242622	-0.000203288	-0.000118787	-7.22132e-05	-9.627e-05	-4.97703e-05	-1.1198e-05	-3.93716e-05	-1.36841e-05	8.19438e-05	0.000181856	0.000291397	0.00035619	0.000472117	0.000654011	0.000826652	0.00106325
	Sub.13	0.00834242	0.00789769	0.00713895	0.00652226	0.0060727	0.00594044	0.00633519	0.00680834	0.006927	0.00658801	0.00579604	0.00493558	0.00417279	0.00363622	0.00357956	0.00375217	0.00360818	0.00307371	0.00217921	0.00125664	0.000595573	0.000243028	0.000357631	0.000914216	0.00130896	0.00132076	0.000921842	0.000184104	-0.00045105	-0.000946617	-0.00112754	-0.000817943	-0.000461094	-0.000461316	-0.00087233	-0.00166733	-0.00236606	-0.00281985	-0.00293346	-0.00244119	-0.0016188	-0.00105632	-0.00087826	-0.00116536	-0.00155384	-0.00177114	-0.0018219	-0.00149461
	Sub.14	0.00118398	0.00117015	0.00139792	0.00158843	0.00162535	0.00148213	0.00111645	0.00057391	-6.44144e-05	-0.000766365	-0.00140086	-0.0019955	-0.00259267	-0.0031803	-0.00374883	-0.00419188	-0.00440327	-0.00435998	-0.00403426	-0.00348062	-0.00291279	-0.00245028	-0.00210974	-0.00186284	-0.00156903	-0.00116641	-0.000657244	-4.06338e-06	0.000630636	0.00114095	0.00150936	0.00172638	0.00188587	0.00204902	0.00227611	0.00264174	0.00309983	0.00347305	0.00373874	0.0038832	0.0039366	0.00394967	0.00395096	0.00394226	0.00396333	0.00382103	0.0035382	0.00307358
	Sub.15	0.00665886	0.00635613	0.00606678	0.00575286	0.00540768	0.00500826	0.0045466	0.00404779	0.00356749	0.00308757	0.00256962	0.00202723	0.00150066	0.000969347	0.000436357	-6.08155e-05	-0.000539408	-0.00102785	-0.00150202	-0.00191347	-0.00226435	-0.00258308	-0.00292613	-0.0032329	-0.00354306	-0.00385275	-0.00422133	-0.00461701	-0.005023	-0.00543502	-0.00580593	-0.00616991	-0.006518	-0.00679705	-0.0070003	-0.00708662	-0.00709854	-0.00709722	-0.00705169	-0.00701598	-0.00704515	-0.00717535	-0.00735703	-0.00760182	-0.00787853	-0.00815041	-0.00830382	-0.00828616
	Sub.16	-0.000427563	6.32606e-05	0.000243949	0.000163068	-0.000115374	-0.00050458	-0.000880501	-0.00115877	-0.00123525	-0.00107609	-0.000809152	-0.000517608	-0.000243671	4.16158e-05	0.000303121	0.000461331	0.00040309	0.000159788	-0.000188712	-0.000542093	-0.000878585	-0.00118021	-0.00147665	-0.00168908	-0.00177269	-0.00176279	-0.001714	-0.00172311	-0.00180819	-0.00191627	-0.00208086	-0.00240598	-0.00296889	-0.00366795	-0.00438933	-0.0050894	-0.00583619	-0.00654317	-0.00710621	-0.00741893	-0.00748848	-0.00733551	-0.0070068	-0.00654107	-0.00598304	-0.00540612	-0.00489994	-0.00462901
	Sub.17	0.00316803	0.00321671	0.00316331	0.00300439	0.00278888	0.00254703	0.00232115	0.00215304	0.00207335	0.00208801	0.00210447	0.00215644	0.00228191	0.00249145	0.00278769	0.00314296	0.00351444	0.00387544	0.00415015	0.00435986	0.00456872	0.00475256	0.00496761	0.00525454	0.00557193	0.00590553	0.00625617	0.00656558	0.00684162	0.00707898	0.00733717	0.00757448	0.00773563	0.00779128	0.00776515	0.00761987	0.00738939	0.00712562	0.00688785	0.00673119	0.00658064	0.00643778	0.00629381	0.00607862	0.00580224	0.00551988	0.00525115	0.00503012
Cond.2	Time (ms)	-500	-498	-496	-494	-492	-490	-488	-486	-484	-482	-480	-478	-476	-474	-472	-470	-468	-466	-464	-462	-460	-458	-456	-454	-452	-450	-448	-446	-444	-442	-440	-438	-436	-434	-432	-430	-428	-426	-424	-422	-420	-418	-416	-414	-412	-410	-408	-406
Neutral	Sub.1	0.00307712	0.00342262	0.00375413	0.00397853	0.00419074	0.00435192	0.00443565	0.00440405	0.00428717	0.0042212	0.00418883	0.00408373	0.00395965	0.00384132	0.00372834	0.00358955	0.0034013	0.00328311	0.00328114	0.00328647	0.00328908	0.0033346	0.00341249	0.0034781	0.00348273	0.0034859	0.00357454	0.00360903	0.00350967	0.00338243	0.00321892	0.00299176	0.00269497	0.00237357	0.00216397	0.00205355	0.00194717	0.00189191	0.00190198	0.00191618	0.00188853	0.00180114	0.00174319	0.00173054	0.00164362	0.00147774	0.00130155	0.00109178
Incong.	Sub.2	-0.00605452	-0.00573376	-0.00533074	-0.00487482	-0.00447327	-0.00417663	-0.00393427	-0.00368631	-0.00343663	-0.00328293	-0.00313424	-0.00291926	-0.00263766	-0.0023818	-0.00221872	-0.00203393	-0.00194462	-0.00198227	-0.0020484	-0.00204987	-0.00202714	-0.00201961	-0.00206029	-0.00197592	-0.00178587	-0.00161947	-0.00159538	-0.00159577	-0.00160258	-0.00164446	-0.00173993	-0.00187482	-0.00195257	-0.00202052	-0.00208082	-0.00207422	-0.00195904	-0.0018246	-0.00164324	-0.00143084	-0.00116772	-0.000947211	-0.000738029	-0.000521273	-0.000240967	7.39779e-05	0.000382247	0.000695404
	Sub.3	0.000868421	0.000469376	0.000130869	-0.000145896	-0.000304159	-0.00034013	-0.000263625	-0.000124765	4.42802e-05	0.000226795	0.000403369	0.000614872	0.000854457	0.00110025	0.0013066	0.00148558	0.00167416	0.00188116	0.00208215	0.00227371	0.00244202	0.0026164	0.0027481	0.00283165	0.00281992	0.0027373	0.0025581	0.00230581	0.00200505	0.00165553	0.00124554	0.000809512	0.000376346	-6.86807e-06	-0.00031483	-0.000514424	-0.000553885	-0.000432645	-0.000198257	0.000111411	0.000430911	0.000748658	0.00105177	0.00129352	0.00148168	0.00160595	0.00167662	0.00172807
	Sub.4	0.00873604	0.00859431	0.00830104	0.00789486	0.00742234	0.00693615	0.00648896	0.00612491	0.00587311	0.00574281	0.00572575	0.00580459	0.00595902	0.0061666	0.0063998	0.00662557	0.00681111	0.00693057	0.00697147	0.00693844	0.00684917	0.00672624	0.00659304	0.00647551	0.00640212	0.00639747	0.00647369	0.00662773	0.00684835	0.00712162	0.00743033	0.00775612	0.00808197	0.00839544	0.00868968	0.00895635	0.00917847	0.00932984	0.00938215	0.00931603	0.00912656	0.00882192	0.00841982	0.00794659	0.00743581	0.00692119	0.00642856	0.00597289
	Sub.5	0.00155149	0.00136653	0.00105923	0.000645755	0.000150041	-0.00040156	-0.000978313	-0.00154246	-0.00205291	-0.00247296	-0.00277589	-0.00294717	-0.00298352	-0.00288993	-0.00267767	-0.0023642	-0.00197054	-0.00151786	-0.00102986	-0.000531564	-4.28558e-05	0.000422569	0.00085241	0.00123433	0.00155913	0.00182569	0.00204521	0.00224748	0.00248243	0.00280779	0.00326925	0.00388313	0.00463173	0.00547176	0.00634369	0.00717634	0.00789593	0.00844328	0.00878729	0.00892722	0.00888657	0.00870423	0.00842656	0.00810108	0.00777235	0.00747942	0.00725139	0.00710238
	Sub.6	-0.00699508	-0.00740082	-0.00775488	-0.00804664	-0.00825551	-0.00844983	-0.00865528	-0.00890331	-0.00917752	-0.00948803	-0.00979427	-0.0100527	-0.0101577	-0.0101073	-0.00988631	-0.00937701	-0.00858021	-0.0075632	-0.00634975	-0.00497231	-0.00347746	-0.00201223	-0.000687095	0.000463366	0.00138591	0.00206937	0.00245521	0.00258651	0.00243569	0.00210154	0.00167739	0.00119571	0.000811542	0.000522713	0.000287092	4.80376e-05	-0.000141534	-0.000250164	-0.000358352	-0.000524582	-0.000709102	-0.00093895	-0.0011754	-0.00139676	-0.00156881	-0.00162978	-0.00160727	-0.00158251
	Sub.7	-0.000727843	-0.000852267	-0.000944856	-0.000971352	-0.000897361	-0.000723417	-0.000429695	-1.0222e-05	0.000336398	0.000707026	0.00116171	0.00163432	0.00207183	0.00241974	0.00266088	0.0028016	0.00275217	0.00251805	0.00226393	0.00200065	0.00172197	0.00140754	0.00108935	0.000808856	0.0004805	-6.45175e-07	-0.000492703	-0.000839275	-0.0010743	-0.00113671	-0.00108026	-0.00093052	-0.000725218	-0.000625172	-0.000660995	-0.000732395	-0.000796511	-0.000778244	-0.000716381	-0.000622922	-0.000415778	-0.000214394	-7.55852e-05	8.9863e-05	0.000257838	0.00040021	0.000433063	0.000320651
	Sub.8	-0.00180324	-0.00214371	-0.0024454	-0.00267115	-0.00272617	-0.0026911	-0.00261066	-0.00249134	-0.00233587	-0.00215707	-0.00201481	-0.001915	-0.00185017	-0.00177855	-0.00173737	-0.0017151	-0.00171299	-0.00172008	-0.00177825	-0.00183965	-0.00187707	-0.0018986	-0.00189108	-0.00188723	-0.00186368	-0.00184483	-0.00185955	-0.00198164	-0.00215854	-0.00234425	-0.00259154	-0.0029306	-0.00335776	-0.00384336	-0.00436094	-0.00486086	-0.00530618	-0.00567589	-0.00594304	-0.00612257	-0.00625446	-0.00630788	-0.0062808	-0.00619362	-0.00605483	-0.00589397	-0.00570025	-0.00547985
	Sub.9	0.00238419	0.00196282	0.00150843	0.00110671	0.000729317	0.000409417	0.000217222	0.000176056	0.000240504	0.00040955	0.000656187	0.000985205	0.00132481	0.00161232	0.00180246	0.00188683	0.00184707	0.00166114	0.00129633	0.000858177	0.000401331	-4.65987e-05	-0.000427973	-0.000674467	-0.0007583	-0.000678212	-0.000446042	-5.50465e-05	0.000430426	0.000999512	0.00159253	0.00220389	0.0028481	0.00342756	0.00395362	0.00438345	0.00470064	0.00491733	0.00502549	0.00500493	0.00492234	0.00473704	0.00448921	0.00423693	0.0040101	0.00382391	0.00375282	0.003842
	Sub.10	-0.00216755	-0.00170626	-0.00116576	-0.00069668	-0.000323457	-6.00775e-05	0.000112625	0.000167197	0.000129837	3.10581e-05	-0.000103917	-0.000279181	-0.000480902	-0.000656549	-0.000786459	-0.000816202	-0.000714741	-0.000494721	-0.000130865	0.000328572	0.000758098	0.00109255	0.00123798	0.00107433	0.000575471	-0.000204741	-0.00116168	-0.00220481	-0.00319628	-0.00404509	-0.00464244	-0.00494743	-0.00495413	-0.00479383	-0.0045352	-0.00426234	-0.0040541	-0.00401832	-0.00418664	-0.00454845	-0.00503502	-0.00555046	-0.00603833	-0.00638976	-0.00658967	-0.00666269	-0.00653967	-0.00620763
	Sub.11	0.00452788	0.00419042	0.00397451	0.00403364	0.00436899	0.0048817	0.00554555	0.00616195	0.00656416	0.00681378	0.00693142	0.00696411	0.00694915	0.00686287	0.00667292	0.00633361	0.00574988	0.0050567	0.0043601	0.00373084	0.00331471	0.00308505	0.00295892	0.00289687	0.00271405	0.00236796	0.00193615	0.0014689	0.00106334	0.000770928	0.000532098	0.000346868	6.31862e-05	-0.000323655	-0.000714186	-0.00108343	-0.00138714	-0.00151196	-0.0015722	-0.00158675	-0.00161949	-0.00176601	-0.00195077	-0.00215397	-0.00232514	-0.00237871	-0.00232955	-0.00218908
	Sub.12	0.00167173	0.00139639	0.00110681	0.000852175	0.000733013	0.000713713	0.000679943	0.000674809	0.000591192	0.00041551	0.000163845	-0.000197423	-0.000585758	-0.000916549	-0.00129418	-0.0016475	-0.00195192	-0.00222204	-0.00233458	-0.00234202	-0.00227307	-0.00214464	-0.00215445	-0.00239279	-0.00271797	-0.00310241	-0.00345099	-0.00372559	-0.00384822	-0.00381295	-0.00383158	-0.00393443	-0.00401845	-0.00427317	-0.00469587	-0.00512459	-0.00555516	-0.00595958	-0.0062838	-0.00655397	-0.00669742	-0.00677634	-0.00683896	-0.00671672	-0.00650012	-0.00613307	-0.00559775	-0.00512652
	Sub.13	0.00170899	0.00192255	0.00217151	0.00263151	0.00337807	0.00407482	0.0047446	0.00541492	0.00582801	0.00603136	0.00605645	0.00592959	0.00592447	0.00585786	0.00573285	0.00573643	0.0056614	0.0054685	0.00518096	0.00480719	0.00463071	0.00452528	0.00432574	0.00419836	0.00407812	0.00377163	0.00336246	0.00284278	0.00238032	0.00213212	0.00182442	0.00161082	0.00159722	0.00156837	0.00153156	0.00140971	0.00127802	0.00139265	0.00150263	0.00150364	0.00156467	0.00148265	0.001246	0.000917948	0.000500329	0.000250162	9.04827e-05	-0.00016497
	Sub.14	0.00170822	0.00145788	0.00123203	0.00110196	0.00119558	0.0015514	0.0020306	0.00251013	0.00291649	0.0031673	0.00323914	0.00312715	0.00293652	0.00274712	0.00254524	0.00221773	0.00174062	0.0010815	0.000288405	-0.000589957	-0.00141013	-0.00206607	-0.00256538	-0.00295506	-0.003259	-0.00354915	-0.00383313	-0.00406849	-0.00424876	-0.0042874	-0.00412021	-0.0038617	-0.00360737	-0.00347044	-0.00342441	-0.00342794	-0.00343055	-0.00338684	-0.00321428	-0.00295554	-0.00267001	-0.0023872	-0.00209543	-0.00175084	-0.0013683	-0.000907199	-0.000344871	0.000294659
	Sub.15	0.00238717	0.00231208	0.00217053	0.00193774	0.00166002	0.00138623	0.00107723	0.000770964	0.000505891	0.000344188	0.000348419	0.00044543	0.000607207	0.000735768	0.000716181	0.000551428	0.000234158	-0.000243096	-0.000835114	-0.00155143	-0.00235191	-0.00310248	-0.00363982	-0.00386821	-0.00384176	-0.00368714	-0.00339961	-0.00302878	-0.00262377	-0.00220946	-0.0019041	-0.00167726	-0.00156181	-0.00153823	-0.00151182	-0.00140525	-0.00121342	-0.00101293	-0.000786702	-0.000579844	-0.000386638	-0.00024959	-0.000182982	-0.000222993	-0.000362496	-0.00057115	-0.000703674	-0.000674642
	Sub.16	-0.00264577	-0.00184282	-0.0010447	-0.000315348	0.000298594	0.00080787	0.00121713	0.00141044	0.00133647	0.00114281	0.000928666	0.000752015	0.000570313	0.000379019	0.000225857	6.79019e-05	-0.000163844	-0.000497705	-0.000914005	-0.00137172	-0.00181289	-0.00218657	-0.00250112	-0.00269245	-0.0026878	-0.00254767	-0.00245044	-0.00242954	-0.00255961	-0.00290099	-0.00343928	-0.00409954	-0.00483972	-0.00563408	-0.00631573	-0.00683858	-0.0071507	-0.00717812	-0.00692634	-0.00648317	-0.00594869	-0.00541116	-0.00486011	-0.00433034	-0.00386497	-0.00360916	-0.0036049	-0.00373037
	Sub.17	0.000111554	0.000236249	0.000322307	0.000349923	0.000344607	0.000288887	0.000197022	9.20395e-05	-2.2109e-05	-3.04682e-05	9.52823e-05	0.000285858	0.000582583	0.00098072	0.00132768	0.00153062	0.00148668	0.00128892	0.00100076	0.000714658	0.000579054	0.000624232	0.000849614	0.001171	0.00150905	0.00180481	0.00210368	0.00239296	0.00262444	0.00281244	0.00303159	0.00313168	0.00304121	0.00276782	0.00246034	0.0021499	0.00177151	0.00135382	0.000977785	0.000660141	0.000404718	0.000156595	-1.94009e-05	-0.000163188	-0.00038299	-0.000722942	-0.00110904	-0.00153452
Cond.3	Time (ms)	-500	-498	-496	-494	-492	-490	-488	-486	-484	-482	-480	-478	-476	-474	-472	-470	-468	-466	-464	-462	-460	-458	-456	-454	-452	-450	-448	-446	-444	-442	-440	-438	-436	-434	-432	-430	-428	-426	-424	-422	-420	-418	-416	-414	-412	-410	-408	-406
Angry	Sub.1	-0.00440009	-0.00453748	-0.00467426	-0.00474035	-0.00478658	-0.00475074	-0.00462169	-0.00447573	-0.00431327	-0.00414728	-0.00400309	-0.00379264	-0.00357509	-0.00338351	-0.00315111	-0.00293782	-0.00282357	-0.00278663	-0.00284543	-0.00291516	-0.00293886	-0.0029691	-0.00291288	-0.00278783	-0.00267197	-0.00256945	-0.00253116	-0.00248882	-0.00241075	-0.00234935	-0.00226315	-0.00213488	-0.00204421	-0.0020244	-0.00206306	-0.00216443	-0.00221828	-0.00227479	-0.00231278	-0.00224952	-0.00212689	-0.00202139	-0.00189968	-0.00179729	-0.00162746	-0.00141718	-0.00119855	-0.000927505
Cong.	Sub.2	0.00513724	0.00490501	0.00456411	0.00411019	0.00368412	0.00335852	0.00306134	0.00277144	0.00263466	0.00263572	0.00275027	0.00288415	0.00311735	0.00353601	0.00397205	0.0042843	0.00456601	0.00482827	0.00504465	0.00509778	0.00503712	0.00506817	0.00518923	0.00531789	0.00544904	0.00564046	0.00590628	0.00610332	0.00606281	0.00585951	0.00561264	0.00523262	0.00464432	0.00392991	0.00324516	0.00271025	0.00224134	0.00184227	0.00168963	0.00164703	0.0016241	0.00160206	0.00163677	0.00165677	0.00156953	0.00139272	0.00125195	0.00118093
	Sub.3	-0.00513007	-0.00495021	-0.00464442	-0.00417477	-0.00347986	-0.00260467	-0.00165903	-0.000636484	0.000382554	0.00133697	0.00214058	0.00271126	0.00309687	0.00329988	0.00330061	0.00311025	0.00279168	0.00241789	0.00206932	0.00180038	0.00165727	0.00168405	0.00183313	0.00205514	0.00233282	0.00260501	0.00281038	0.00286512	0.00279011	0.00258827	0.00224815	0.00176835	0.00116447	0.000538085	-1.88805e-05	-0.000434271	-0.000694065	-0.000735762	-0.000587959	-0.000352982	-9.02064e-05	0.000182421	0.000401702	0.000544197	0.000571496	0.000500398	0.00037363	0.000185844
	Sub.4	0.0222713	0.0212146	0.0199788	0.0186055	0.0171374	0.0156075	0.014036	0.0124371	0.0108213	0.00919216	0.00754749	0.005889	0.00422762	0.00258374	0.000992819	-0.000492402	-0.00181382	-0.00292041	-0.00377382	-0.0043549	-0.00467182	-0.0047592	-0.00466623	-0.00444278	-0.00413331	-0.00377475	-0.00339416	-0.00301064	-0.00264005	-0.00229774	-0.00199938	-0.00175743	-0.00157592	-0.0014502	-0.00136478	-0.00129261	-0.00120263	-0.00107126	-0.000889243	-0.000662958	-0.000412695	-0.000169841	2.85684e-05	0.000151863	0.000184873	0.000127506	-6.01954e-06	-0.000187315
	Sub.5	-0.00299447	-0.00245413	-0.00184782	-0.00123708	-0.000670147	-0.000178853	0.000225946	0.000560361	0.000862532	0.00117637	0.00153986	0.00198016	0.00251138	0.00313518	0.00384192	0.00461349	0.00542586	0.00625259	0.00707095	0.00786471	0.00861845	0.0093114	0.00991962	0.0104229	0.0108094	0.0110768	0.0112304	0.0112841	0.0112615	0.0111911	0.0110993	0.0110038	0.0109107	0.0108132	0.0106954	0.0105406	0.0103322	0.0100492	0.00966657	0.00916314	0.00852736	0.00776207	0.00688753	0.00593743	0.00495027	0.00396361	0.00301302	0.00212911
	Sub.6	-0.000118802	-5.6349e-05	-2.41171e-05	1.78907e-05	0.000121746	0.000295328	0.000560039	0.000918461	0.00138691	0.00195191	0.00259504	0.00324116	0.00384039	0.00435651	0.00479497	0.00513016	0.00529384	0.00528409	0.00509616	0.00479657	0.00444565	0.00410145	0.0038156	0.00361933	0.00349725	0.00345418	0.00349131	0.00362063	0.0038145	0.00398793	0.00416182	0.00431702	0.00445758	0.00455325	0.00454823	0.00438161	0.00408555	0.00367066	0.00311294	0.00244991	0.00176718	0.00111575	0.000539945	9.49285e-05	-0.000195703	-0.000330905	-0.000305498	-0.00016676
	Sub.7	0.0064489	0.00652912	0.00673381	0.00698357	0.00712355	0.0073387	0.00745909	0.00736676	0.00708791	0.00659522	0.00600217	0.00545464	0.00485522	0.00436889	0.00398156	0.00356059	0.00320445	0.0028743	0.00250205	0.00223279	0.00189656	0.0014785	0.00112406	0.000758538	0.000442348	0.00012976	-0.000285658	-0.000648262	-0.000946442	-0.00120664	-0.00128489	-0.00127432	-0.00126802	-0.0012283	-0.00128674	-0.00136237	-0.00139565	-0.00152483	-0.00171097	-0.00191731	-0.00228557	-0.00272965	-0.0032372	-0.00377131	-0.00417719	-0.00452202	-0.00482211	-0.00493543
	Sub.8	0.000107973	-6.04509e-05	-0.000278499	-0.000614908	-0.000999519	-0.00137629	-0.00170146	-0.00192756	-0.00210706	-0.00227256	-0.00245146	-0.00264003	-0.00285098	-0.00310314	-0.00341421	-0.00374808	-0.00402589	-0.00424214	-0.00445855	-0.00469672	-0.00494258	-0.00517531	-0.00538218	-0.00549871	-0.00551298	-0.00541816	-0.00520384	-0.00491409	-0.00462251	-0.00429802	-0.0039355	-0.00357986	-0.00322639	-0.0028642	-0.00252301	-0.00233962	-0.00240569	-0.00268906	-0.00308681	-0.0035066	-0.00380185	-0.00395839	-0.00389863	-0.00364975	-0.00332483	-0.00289676	-0.00233933	-0.00172306
	Sub.9	0.000901516	0.0011145	0.00134104	0.00152252	0.00165956	0.00175359	0.00187269	0.00194633	0.00188348	0.00171796	0.00148819	0.00124423	0.00100257	0.000711095	0.000318949	-0.000175413	-0.000706966	-0.00122058	-0.00165405	-0.0019676	-0.00208088	-0.00193269	-0.0015449	-0.00094419	-0.000201854	0.000682631	0.00170596	0.00267818	0.00348032	0.00405522	0.00440576	0.00443524	0.00412743	0.00353961	0.00274857	0.00192181	0.00115154	0.000542741	0.000116466	-0.000132768	-0.000204656	-0.00015008	8.16422e-05	0.00037424	0.000632519	0.000840077	0.0010801	0.00124295
	Sub.10	-0.00561831	-0.00585486	-0.00590373	-0.00570389	-0.00533872	-0.004869	-0.00431168	-0.00370325	-0.00312518	-0.00261609	-0.00221623	-0.00189171	-0.0015897	-0.0013948	-0.00135414	-0.00144755	-0.00169087	-0.00203533	-0.00243776	-0.00287329	-0.00329045	-0.00362051	-0.00375602	-0.00362003	-0.00332388	-0.00281966	-0.00206541	-0.00119962	-0.000338958	0.000424679	0.00105565	0.00151168	0.00176552	0.00183017	0.00182373	0.00182196	0.00185884	0.00196461	0.00209155	0.002198	0.00223173	0.00212142	0.00192544	0.00175344	0.00159771	0.00140242	0.00111238	0.00068475
	Sub.11	0.00416128	0.00397318	0.00391311	0.00405498	0.00435358	0.00467631	0.00473316	0.00443788	0.00383681	0.00302175	0.00222888	0.00180743	0.00192798	0.00262158	0.00354811	0.00436391	0.00497648	0.00524657	0.00516564	0.00490225	0.00459352	0.00436344	0.00412717	0.00368435	0.00300356	0.00221689	0.00144712	0.000877624	0.000587468	0.000580762	0.000835432	0.00107432	0.00110531	0.000893464	0.000441291	-9.61093e-05	-0.000535146	-0.00080131	-0.000887098	-0.000973498	-0.00131187	-0.00194381	-0.00286649	-0.00390158	-0.00476969	-0.00531757	-0.00546301	-0.00530105
	Sub.12	-0.00113534	-0.00109456	-0.00125036	-0.00149635	-0.00179536	-0.00196137	-0.00202145	-0.00220455	-0.00242883	-0.002612	-0.00273995	-0.00265563	-0.00246223	-0.00215739	-0.00180981	-0.00163242	-0.00173726	-0.002019	-0.00249312	-0.00288446	-0.00307728	-0.0029911	-0.00255007	-0.00192149	-0.00124974	-0.000489205	0.000120515	0.000549717	0.000859109	0.00108357	0.00130528	0.00139838	0.00122239	0.00086414	0.00039322	-0.000132412	-0.000494677	-0.000656731	-0.00060787	-0.000372038	-0.00017051	-0.000185468	-0.000369177	-0.000750835	-0.00115187	-0.00143653	-0.00146666	-0.00117045
	Sub.13	0.00825075	0.00753473	0.00657034	0.00593062	0.00568087	0.00630698	0.00763535	0.00864148	0.00888046	0.0081873	0.00696844	0.00603314	0.00546651	0.00563016	0.00667936	0.00776638	0.00813002	0.00758769	0.00632088	0.00518118	0.00446482	0.00432772	0.00518797	0.00644727	0.00711372	0.00687373	0.00570988	0.00426387	0.00316643	0.00249981	0.00267235	0.00353587	0.00416108	0.00406452	0.00314111	0.00178658	0.000822987	0.000326484	0.000562192	0.00174592	0.00297806	0.00347081	0.00300178	0.00169214	0.000366737	-0.000617934	-0.00106326	-0.000557162
	Sub.14	0.00230748	0.00246215	0.00263322	0.00275338	0.00282318	0.00284671	0.00274373	0.0025532	0.00231304	0.00208557	0.00195856	0.00195589	0.00200379	0.00209576	0.00213444	0.00209066	0.00204011	0.00203895	0.00210206	0.00224652	0.00239551	0.00252778	0.00256471	0.00243035	0.00214994	0.00173583	0.00124791	0.000836545	0.000553202	0.000328193	0.00021679	0.000209279	0.000254774	0.000326669	0.00043771	0.000648023	0.000893679	0.00105214	0.00110553	0.00105552	0.000885592	0.000675795	0.000416078	0.000167719	2.56338e-05	-0.000103261	-0.000232911	-0.000375499
	Sub.15	0.00376484	0.00357294	0.00348145	0.00347936	0.00356672	0.00371399	0.00392409	0.00417756	0.0043964	0.00456998	0.00473896	0.00489033	0.00500324	0.00513285	0.00530763	0.00558479	0.00591284	0.00627789	0.00660564	0.00681329	0.00684786	0.00667525	0.00633623	0.00579656	0.00512051	0.00441584	0.00380175	0.00326849	0.00281543	0.00244908	0.00215748	0.00191394	0.00167312	0.00140454	0.0010488	0.000628282	0.000195452	-0.000222531	-0.000603889	-0.000929673	-0.00118404	-0.00135708	-0.00141679	-0.00138836	-0.00133242	-0.00118349	-0.000954112	-0.000692614
	Sub.16	-0.00465228	-0.00456048	-0.00453366	-0.0045657	-0.0045312	-0.00435479	-0.00395886	-0.00339955	-0.00274272	-0.00201482	-0.00128246	-0.000704585	-0.000392519	-0.000449672	-0.000777117	-0.00131592	-0.00194901	-0.00261478	-0.00316539	-0.00347862	-0.00354591	-0.00346142	-0.00332636	-0.00318001	-0.00302358	-0.00291618	-0.00286848	-0.00282485	-0.00276863	-0.00269293	-0.00257436	-0.00234783	-0.0020745	-0.00174661	-0.0014547	-0.00114873	-0.000789923	-0.000424996	-8.90043e-05	0.000182955	0.000324436	0.000299887	7.63424e-05	-0.000285757	-0.000789671	-0.00131625	-0.0017797	-0.0021914
	Sub.17	-0.00352013	-0.00335053	-0.00311742	-0.00287035	-0.0026747	-0.00253355	-0.00239817	-0.00234207	-0.00246993	-0.00273682	-0.00311625	-0.00356786	-0.00410624	-0.00460739	-0.00492962	-0.00503206	-0.00498519	-0.00490501	-0.00479557	-0.00467724	-0.00464797	-0.00470162	-0.00465543	-0.00446251	-0.00416522	-0.00384876	-0.0035416	-0.003373	-0.00342691	-0.00368448	-0.00399642	-0.00429483	-0.0046191	-0.00499282	-0.00532201	-0.00555193	-0.00571483	-0.00581774	-0.00580382	-0.0055467	-0.00502151	-0.00426653	-0.00336016	-0.00241081	-0.0014575	-0.000665765	-5.04259e-05	0.000484954
Cond.4	Time (ms)	-500	-498	-496	-494	-492	-490	-488	-486	-484	-482	-480	-478	-476	-474	-472	-470	-468	-466	-464	-462	-460	-458	-456	-454	-452	-450	-448	-446	-444	-442	-440	-438	-436	-434	-432	-430	-428	-426	-424	-422	-420	-418	-416	-414	-412	-410	-408	-406
Angry	Sub.1	-1.92797e-05	0.000501553	0.000975926	0.00134321	0.001612	0.00185361	0.00202246	0.00218562	0.00236743	0.00250536	0.0025897	0.00264689	0.00263532	0.00267687	0.00276939	0.00291062	0.00313858	0.00339091	0.00357189	0.00370449	0.0037604	0.00378486	0.00381806	0.00381976	0.00387404	0.00399114	0.00408552	0.00417024	0.00419278	0.00416808	0.00416787	0.00413306	0.00409258	0.00407499	0.00397693	0.0038397	0.00367927	0.00345835	0.00331105	0.00321023	0.0031716	0.00324301	0.00333691	0.0033685	0.00334311	0.00319179	0.0029911	0.00278114
Incong.	Sub.2	-0.00613671	-0.00650421	-0.00685153	-0.00722869	-0.00762662	-0.0079467	-0.00816702	-0.00823135	-0.00822108	-0.0083048	-0.00845563	-0.0085997	-0.00874247	-0.00889688	-0.00907295	-0.00924827	-0.00937088	-0.00927171	-0.00901099	-0.00855577	-0.00792163	-0.00716	-0.00630806	-0.00547776	-0.00479988	-0.00414404	-0.00349052	-0.00301326	-0.00282513	-0.00285679	-0.00299899	-0.00325074	-0.00358238	-0.00385271	-0.0039823	-0.00402581	-0.00397889	-0.00379077	-0.00344147	-0.00304257	-0.00264938	-0.00227329	-0.00189645	-0.00163891	-0.00152347	-0.00142349	-0.00133984	-0.00128413
	Sub.3	-0.00060938	-0.000667216	-0.000698231	-0.000698032	-0.000632899	-0.000495698	-0.000283243	-1.6824e-05	0.000263645	0.000550427	0.000875443	0.00116592	0.00140644	0.00165211	0.00185269	0.00203747	0.00217115	0.00221137	0.00217382	0.00204395	0.00176632	0.00137416	0.000932781	0.000482618	5.76235e-05	-0.00033622	-0.000690634	-0.000968426	-0.00118422	-0.0013463	-0.00142539	-0.00141437	-0.00133575	-0.00117137	-0.000927212	-0.000581286	-0.000129496	0.000380701	0.000909977	0.00144286	0.00192205	0.00231574	0.00256043	0.00271084	0.00275831	0.00273757	0.00271053	0.0027259
	Sub.4	0.000404378	0.00126108	0.00206369	0.00279556	0.00345057	0.0040302	0.0045428	0.00500424	0.00543732	0.00586742	0.0063166	0.00680116	0.00732935	0.00790029	0.00850779	0.00914285	0.00979111	0.0104303	0.0110308	0.0115564	0.0119649	0.0122117	0.0122569	0.0120745	0.0116603	0.0110319	0.0102223	0.00927609	0.0082475	0.00719623	0.00617899	0.00524147	0.00441136	0.00369668	0.00309156	0.00258142	0.00214413	0.00175393	0.00138793	0.00102757	0.000660438	0.000281558	-0.000109497	-0.000510484	-0.000915774	-0.0013169	-0.00170543	-0.00207452
	Sub.5	0.009512	0.00925458	0.00894238	0.00856459	0.00811827	0.00761031	0.00705856	0.00649081	0.00594026	0.00544123	0.00502505	0.00471214	0.00450026	0.00436083	0.00424793	0.00411106	0.00390758	0.00361188	0.00321767	0.0027372	0.00220126	0.00165635	0.00115597	0.000748071	0.000465646	0.000322882	0.00031599	0.000427026	0.000626733	0.000877656	0.00114264	0.00139679	0.00163043	0.00184082	0.00202555	0.00218422	0.00232239	0.00245322	0.00259333	0.00275518	0.0029406	0.0031409	0.00334573	0.00354862	0.00374387	0.00392679	0.00409733	0.00426138
	Sub.6	0.00422645	0.00458877	0.00488457	0.00510989	0.00528208	0.00540282	0.00551155	0.00554775	0.00552048	0.00543718	0.00532174	0.00520597	0.00508114	0.0049552	0.00481084	0.00467965	0.00457031	0.00450468	0.00442964	0.00432346	0.00413474	0.00386597	0.00353843	0.00315539	0.00269966	0.00217594	0.00162239	0.00107887	0.000563328	9.01217e-05	-0.000256908	-0.000505845	-0.000668346	-0.000794054	-0.000860507	-0.000838134	-0.000735156	-0.000548752	-0.000298822	-2.71961e-05	0.000280375	0.000642962	0.00100057	0.001288	0.0014783	0.00157391	0.00159262	0.00153728
	Sub.7	0.00143156	0.00119351	0.00101736	0.000959745	0.00098042	0.00109679	0.00126876	0.00145241	0.00173609	0.00210604	0.0024771	0.0028796	0.00333805	0.00372146	0.00395806	0.00395075	0.00378777	0.00360879	0.00335723	0.0030618	0.00275101	0.0023764	0.00202188	0.00164522	0.00129904	0.00108758	0.000944195	0.000827697	0.000732116	0.000608865	0.000424249	0.000135056	-0.000311679	-0.000779273	-0.0012353	-0.00171953	-0.0021929	-0.00262079	-0.0030096	-0.00327713	-0.00344977	-0.00353073	-0.00348956	-0.00337249	-0.00323785	-0.00304058	-0.00285161	-0.00258391
	Sub.8	0.0063297	0.00609385	0.00580499	0.00550639	0.00518987	0.0048865	0.00460309	0.00432072	0.0039925	0.00365958	0.00331071	0.00293101	0.00258407	0.00225158	0.00194422	0.00167664	0.00144174	0.00116308	0.000827469	0.000407583	-8.91784e-05	-0.000668657	-0.00133544	-0.00203043	-0.00268312	-0.00322993	-0.00366782	-0.00400035	-0.0041956	-0.00422774	-0.0041321	-0.00397647	-0.00375362	-0.00345543	-0.00310875	-0.00271648	-0.00231668	-0.00195986	-0.00168696	-0.00152314	-0.0014477	-0.00138385	-0.00131052	-0.00121226	-0.00111094	-0.000915306	-0.000628793	-0.000218466
	Sub.9	0.00676349	0.0064061	0.00608746	0.00577363	0.0054124	0.00499456	0.00451651	0.00397044	0.00339718	0.00277922	0.00216499	0.00165703	0.00131341	0.00114999	0.00116754	0.00129537	0.00147646	0.00165488	0.00177401	0.00183161	0.00169383	0.00139957	0.00102199	0.000562626	-4.54919e-06	-0.00063315	-0.00127685	-0.00182379	-0.00230154	-0.00269691	-0.00297529	-0.00310073	-0.00303275	-0.00281176	-0.00244538	-0.00192739	-0.00128429	-0.000538542	0.000267239	0.00108053	0.00185696	0.00250473	0.00296246	0.00318848	0.00320744	0.00303413	0.00271623	0.00224732
	Sub.10	0.00134761	0.00148601	0.00174784	0.00212739	0.00255762	0.0029455	0.00321361	0.00332671	0.00328337	0.00310808	0.00282277	0.00248532	0.00215135	0.00189589	0.0017841	0.00185462	0.00208085	0.00243567	0.00285471	0.00324717	0.00358554	0.00385514	0.00405688	0.00410329	0.00407157	0.00403691	0.00399902	0.00392434	0.00381852	0.00367013	0.00346744	0.00320878	0.00291854	0.00260629	0.00234448	0.00214847	0.00202854	0.00203364	0.00218905	0.00246072	0.0028405	0.00329946	0.00381465	0.00440045	0.00501944	0.00563595	0.00620956	0.006713
	Sub.11	-0.00134376	-0.00150971	-0.00163445	-0.00147605	-0.000980903	-0.000220138	0.00083819	0.00206968	0.0032235	0.00422303	0.00497586	0.00555564	0.00593654	0.00606607	0.00601755	0.00590436	0.00564642	0.00529835	0.0049708	0.00475331	0.00478088	0.00502497	0.0054597	0.00605895	0.00656877	0.00680829	0.0068163	0.00661709	0.00636049	0.00613079	0.00601255	0.0060138	0.00608129	0.00610311	0.00610942	0.00614643	0.0063278	0.0067073	0.00718527	0.00771973	0.00824137	0.00850407	0.00840725	0.00798529	0.00744021	0.00699459	0.00672003	0.00659613
	Sub.12	-0.000371888	-0.00143688	-0.00216106	-0.00237444	-0.00221125	-0.00197352	-0.00191929	-0.00223548	-0.00281858	-0.00350781	-0.00418341	-0.00458454	-0.00476153	-0.00494617	-0.00523346	-0.00575402	-0.00636085	-0.00693295	-0.0073145	-0.00718376	-0.00637494	-0.00511996	-0.00367127	-0.00226536	-0.000904524	0.000442342	0.00166779	0.00279698	0.00394838	0.00498401	0.0056619	0.00586946	0.00562572	0.00517068	0.00477975	0.00465107	0.00502363	0.00580982	0.00676029	0.00766074	0.00819835	0.00829684	0.00795519	0.00721151	0.00652308	0.00607084	0.00552471	0.00482066
	Sub.13	0.00213995	0.00218621	0.00159812	0.000769631	-2.08323e-06	-0.000456514	-0.000440354	-0.0001426	0.000119827	0.000172554	-0.000377807	-0.00137176	-0.00241635	-0.00327982	-0.00369161	-0.00366105	-0.00352928	-0.00345946	-0.00378501	-0.00458439	-0.00535048	-0.00592719	-0.00598476	-0.00545764	-0.00467656	-0.00389856	-0.00340426	-0.0035039	-0.0039166	-0.00438013	-0.00460658	-0.00440228	-0.00390832	-0.00342924	-0.00311271	-0.0033016	-0.00377658	-0.00413906	-0.00422429	-0.00379043	-0.00296283	-0.00211906	-0.00140329	-0.00118334	-0.00159356	-0.00207921	-0.0024992	-0.00251902
	Sub.14	-0.000808437	-0.000918164	-0.000898847	-0.000787646	-0.000770772	-0.00091225	-0.00125374	-0.00166404	-0.00189272	-0.00193737	-0.0018394	-0.00161244	-0.00145504	-0.00139438	-0.00145096	-0.00162442	-0.00171297	-0.00156191	-0.0011635	-0.000513805	0.000280632	0.00100048	0.00162049	0.00211521	0.00259694	0.00314684	0.00375881	0.00450278	0.00533859	0.00604262	0.00649909	0.00672042	0.00675247	0.006797	0.00691067	0.00711597	0.00746202	0.00783071	0.00806164	0.00805534	0.00775269	0.00735429	0.00699657	0.00670245	0.00646735	0.00620342	0.0058215	0.00533263
	Sub.15	0.0100886	0.0104695	0.0107606	0.0110483	0.0113873	0.0118058	0.0122567	0.012723	0.0132338	0.0137618	0.0142742	0.014718	0.0150553	0.0152586	0.0153607	0.0153814	0.0153895	0.0153826	0.0153498	0.0153097	0.0153118	0.0153427	0.0153479	0.0152386	0.0150188	0.0146092	0.0140657	0.0134459	0.0127653	0.0120139	0.0112206	0.010454	0.00973311	0.00908209	0.00846567	0.00795379	0.0075883	0.00737639	0.00727984	0.00735823	0.00759785	0.00790594	0.0082094	0.00844819	0.00857247	0.00856392	0.0083552	0.0079393
	Sub.16	-0.00325492	-0.00255706	-0.00181718	-0.00107059	-0.000411175	9.74723e-05	0.00038436	0.0004171	0.000280743	2.60516e-05	-0.000372077	-0.00084573	-0.00129477	-0.0015753	-0.00166798	-0.00161701	-0.0014291	-0.00128129	-0.00114656	-0.000994695	-0.000888131	-0.000866505	-0.000999596	-0.00127554	-0.001707	-0.00216683	-0.00254328	-0.00288216	-0.00326186	-0.00366723	-0.00410495	-0.00454815	-0.00493839	-0.00526102	-0.00551728	-0.005689	-0.00571675	-0.00553161	-0.00508404	-0.00442546	-0.00368336	-0.0029034	-0.00213982	-0.00146823	-0.000976584	-0.000696683	-0.000581245	-0.000536576
	Sub.17	0.00687307	0.00621344	0.00556351	0.00498632	0.0045432	0.004247	0.00403534	0.00391404	0.003926	0.0040909	0.00432164	0.00453495	0.00461966	0.00454946	0.00421358	0.00359	0.00279763	0.0020253	0.00132494	0.000830686	0.000506852	0.00037117	0.000312382	0.000266194	0.000270824	0.000174912	-7.78718e-05	-0.000382496	-0.000779397	-0.0012398	-0.00176719	-0.00228692	-0.00271624	-0.00298309	-0.0030564	-0.0029736	-0.002773	-0.00258604	-0.00241856	-0.00238621	-0.00242912	-0.00242128	-0.00229876	-0.0020486	-0.00167443	-0.00126671	-0.000923614	-0.000705611
Cond.5	Time (ms)	-500	-498	-496	-494	-492	-490	-488	-486	-484	-482	-480	-478	-476	-474	-472	-470	-468	-466	-464	-462	-460	-458	-456	-454	-452	-450	-448	-446	-444	-442	-440	-438	-436	-434	-432	-430	-428	-426	-424	-422	-420	-418	-416	-414	-412	-410	-408	-406
Happy	Sub.1	0.00147999	0.00165355	0.0017812	0.00189621	0.00195064	0.00194884	0.00187133	0.00172513	0.00167569	0.00167999	0.0016862	0.00167378	0.00165229	0.00160241	0.00152664	0.00140638	0.00131957	0.0013627	0.00142859	0.00148244	0.00157731	0.00166955	0.00177828	0.00185846	0.00196123	0.00221166	0.0024972	0.00275375	0.0029734	0.00308099	0.00307524	0.00295356	0.00273454	0.00256298	0.00244681	0.002322	0.00219055	0.0020688	0.0019536	0.00184986	0.00174278	0.00171992	0.00183518	0.00199152	0.00209053	0.00214156	0.00204901	0.00176148
Cong.	Sub.2	0.00240446	0.00196963	0.00152169	0.00120945	0.0010128	0.000762226	0.000579121	0.000616721	0.00073204	0.000796674	0.000672306	0.000559141	0.000509439	0.000427395	0.000275126	0.000159442	9.62639e-05	7.64998e-05	6.25969e-05	7.97648e-05	0.000146779	0.000217356	0.000308337	0.000409333	0.000551368	0.000680311	0.000796027	0.000793224	0.000766746	0.000759026	0.000643058	0.000506819	0.000502222	0.000440863	0.000242927	-2.73977e-05	-0.000237694	-0.000405302	-0.000601654	-0.000781846	-0.000713996	-0.000477285	-0.000210237	-6.21939e-06	0.000257943	0.000616843	0.000950693	0.00125399
	Sub.3	-0.000464366	-0.000196409	0.000162716	0.000644417	0.00119363	0.0017294	0.00216694	0.00247825	0.00263017	0.00259809	0.00235701	0.00196939	0.0014787	0.000961817	0.000465172	8.64845e-05	-0.000151591	-0.000248814	-0.000269293	-0.000243081	-0.000238226	-7.503e-05	-8.17981e-05	-0.000242246	-0.000511523	-0.000862611	-0.00130138	-0.00172808	-0.00209213	-0.00239411	-0.00264562	-0.00284644	-0.00296327	-0.00302428	-0.00304912	-0.00304499	-0.00301188	-0.00297084	-0.00293454	-0.00293752	-0.00293869	-0.00292415	-0.00292362	-0.0029588	-0.00303302	-0.00318033	-0.00344803	-0.00381324
	Sub.4	0.00350808	0.00402696	0.00464381	0.00532756	0.00604075	0.00674393	0.00739819	0.00796947	0.00843047	0.00875792	0.00893475	0.00895209	0.00880704	0.00850157	0.00804544	0.00746114	0.00678493	0.00606062	0.00533168	0.00463668	0.00400611	0.00345989	0.00301149	0.00267326	0.00245071	0.00233698	0.00231968	0.00238906	0.00253719	0.0027552	0.00303376	0.00336259	0.0037282	0.00411369	0.0045006	0.00486977	0.00520161	0.00547995	0.0056998	0.00586757	0.00599601	0.00610154	0.00619916	0.00629783	0.00640177	0.00651326	0.0066289	0.0067366
	Sub.5	-0.00244112	-0.00251895	-0.00247356	-0.00232152	-0.00208535	-0.00178678	-0.00144444	-0.00107715	-0.000703075	-0.000336024	1.24017e-05	0.000330151	0.000603822	0.000818089	0.000959417	0.0010208	0.00100566	0.000930053	0.000822866	0.000723719	0.000676491	0.000719982	0.000878783	0.00115958	0.00155267	0.00203354	0.00256294	0.00308934	0.00355754	0.00392315	0.00416593	0.00429328	0.00433023	0.00430484	0.00424607	0.00418878	0.00417038	0.00422183	0.00435763	0.00457056	0.00483253	0.00509873	0.00531675	0.00543746	0.00542364	0.00525616	0.00493321	0.00446585
	Sub.6	-0.00311056	-0.00347056	-0.00390887	-0.004382	-0.00485341	-0.00528528	-0.00562167	-0.00582211	-0.0058663	-0.00576791	-0.00548306	-0.0050651	-0.00452598	-0.00391517	-0.0031889	-0.00239493	-0.0015601	-0.000745747	6.93757e-05	0.000925984	0.00176204	0.00254194	0.00315526	0.00361225	0.00386285	0.00392827	0.00386169	0.00368941	0.00347569	0.00321421	0.00292785	0.00268182	0.00250534	0.00237768	0.00225233	0.0020824	0.00188065	0.00166964	0.00150409	0.00141551	0.00140237	0.00147406	0.0015925	0.00171279	0.00180379	0.00185855	0.00184626	0.00175179
	Sub.7	0.00234259	0.00238707	0.00255767	0.00285376	0.00322333	0.00351018	0.00375621	0.00396416	0.00412731	0.00426691	0.0043394	0.00429325	0.00416348	0.00391342	0.00357035	0.00326295	0.00302261	0.00284083	0.00268906	0.00251341	0.00234931	0.00212451	0.00187313	0.00160437	0.0013731	0.00128003	0.00130251	0.00133814	0.00140316	0.0014723	0.00142885	0.00125251	0.00102914	0.000820185	0.000674114	0.00050406	0.000330784	0.00022958	0.000123898	-8.00455e-06	-6.81277e-05	-5.569e-05	0.000133711	0.000365393	0.000505294	0.000499132	0.000353705	9.29793e-05
	Sub.8	0.00328463	0.00391123	0.00441765	0.00474343	0.00492482	0.00497477	0.00493523	0.00480546	0.00458262	0.0042426	0.00388889	0.00359932	0.00343068	0.00339945	0.00347901	0.00357657	0.00362056	0.00358948	0.00353637	0.00350382	0.00344985	0.00342506	0.00350605	0.00360275	0.00364366	0.00356505	0.00336399	0.0031056	0.00281736	0.00253786	0.00228813	0.00207561	0.00194148	0.00188222	0.0018274	0.00175821	0.0016759	0.00157641	0.00150973	0.00147974	0.00139536	0.0012672	0.00100482	0.000733319	0.000476631	0.000260401	8.79359e-05	-7.19335e-05
	Sub.9	0.00736422	0.00807365	0.00868054	0.00914073	0.00942473	0.00953022	0.0094146	0.00921578	0.00887878	0.00842131	0.00794369	0.00748472	0.00709021	0.00676672	0.00649623	0.00624084	0.00598521	0.00578	0.00565561	0.0056381	0.00583068	0.00616643	0.00655154	0.00693887	0.00732986	0.00768461	0.00794478	0.00803256	0.00787247	0.00748689	0.00690631	0.00620667	0.00541416	0.00464172	0.00387886	0.00313494	0.00238649	0.001593	0.000744202	-0.000152251	-0.000982896	-0.00177976	-0.00261123	-0.0034059	-0.00408011	-0.00464258	-0.00509377	-0.00548437
	Sub.10	0.0100094	0.00975377	0.00940712	0.00893008	0.00830167	0.00757462	0.00678478	0.00591901	0.00497393	0.00397241	0.00296038	0.00193136	0.000967419	7.26375e-05	-0.000738025	-0.00146758	-0.00219834	-0.0029572	-0.00376288	-0.0046037	-0.00533817	-0.00590447	-0.0062737	-0.00645237	-0.0065041	-0.00644842	-0.0062859	-0.00607293	-0.00588254	-0.00579065	-0.00577405	-0.00579565	-0.0058286	-0.00585595	-0.00586182	-0.00581214	-0.00565886	-0.00536398	-0.00495057	-0.00446023	-0.00393357	-0.00347777	-0.00318038	-0.00304917	-0.00303849	-0.00309535	-0.00314835	-0.00310153
	Sub.11	0.00200141	0.00250138	0.00262057	0.00249941	0.00231408	0.00220907	0.00233291	0.00267219	0.00307013	0.00332586	0.00328081	0.00289711	0.0023958	0.00199116	0.00178316	0.0018324	0.00207446	0.00225915	0.00228243	0.00217297	0.00195227	0.00181832	0.00182216	0.00200267	0.00232243	0.00262962	0.00269105	0.0023703	0.00171868	0.00089594	6.34802e-05	-0.00060958	-0.00116474	-0.0016576	-0.00217089	-0.00280316	-0.00344861	-0.00398936	-0.00428063	-0.00423992	-0.00384477	-0.00322298	-0.00267712	-0.00241293	-0.00246057	-0.00276822	-0.00315375	-0.00347753
	Sub.12	-0.00591127	-0.00586598	-0.00584605	-0.00585568	-0.00602463	-0.00599278	-0.00567389	-0.00506856	-0.00417697	-0.00318193	-0.00235705	-0.00186463	-0.00181418	-0.00197953	-0.00213295	-0.00218455	-0.00198069	-0.00151443	-0.000977719	-0.000402335	0.000177354	0.000700173	0.00129539	0.00188995	0.00242896	0.00290764	0.00300334	0.0027351	0.00220834	0.00153605	0.000979365	0.000557591	0.000353306	0.000548614	0.000881441	0.00102034	0.000898013	0.000428637	-0.000147355	-0.000728901	-0.00129946	-0.00173741	-0.00203653	-0.00237886	-0.00268453	-0.00291928	-0.00297836	-0.00278098
	Sub.13	0.00176286	0.000726375	9.79298e-05	-5.09431e-05	0.000269474	0.00110876	0.00180851	0.00191228	0.0015217	0.000792963	0.000330706	0.000326537	0.000635775	0.00131284	0.00199032	0.00202539	0.00149542	0.000587856	-0.000271195	-0.000529885	-0.000266276	0.000586343	0.00185126	0.00269745	0.0028441	0.0024089	0.00161734	0.00108509	0.000843198	0.000881848	0.00125004	0.0013518	0.000828661	-0.000131962	-0.00138005	-0.00232198	-0.00267176	-0.00255887	-0.00194856	-0.00130555	-0.00132025	-0.00190606	-0.00292275	-0.00391924	-0.00435426	-0.0043492	-0.00390199	-0.00315029
	Sub.14	-0.00238504	-0.00228399	-0.00212888	-0.00200131	-0.00192898	-0.00203441	-0.00222921	-0.00253716	-0.00288568	-0.00308776	-0.00309664	-0.00301367	-0.00285857	-0.00266741	-0.00250057	-0.0023141	-0.00218572	-0.00202836	-0.00180301	-0.00164832	-0.00158469	-0.00157449	-0.00164797	-0.00175837	-0.00192823	-0.00204299	-0.00197112	-0.00176766	-0.0015202	-0.00133389	-0.00133761	-0.00147818	-0.00171809	-0.00202826	-0.00226117	-0.00232548	-0.00234986	-0.00235818	-0.00235742	-0.00233664	-0.00232165	-0.00238442	-0.00242134	-0.00236218	-0.00228243	-0.00223063	-0.00221367	-0.00223079
	Sub.15	0.0129083	0.0130516	0.0130891	0.0130492	0.0130032	0.0129837	0.0130055	0.0129884	0.0129604	0.0128785	0.0127129	0.0124018	0.0119087	0.0112524	0.0105379	0.00986949	0.00931488	0.00890336	0.00860493	0.00833275	0.00802756	0.00764861	0.0071281	0.00637984	0.00542809	0.0043417	0.00327161	0.00230169	0.00151441	0.000903096	0.000442827	0.00016441	6.53381e-05	0.000119962	0.000287464	0.0004823	0.000664939	0.000733792	0.000668047	0.000474437	0.000152957	-0.000303274	-0.000876031	-0.00154327	-0.0022392	-0.00287029	-0.00342533	-0.00389515
	Sub.16	0.00442698	0.00471784	0.00487486	0.00491544	0.00486534	0.00477904	0.00472212	0.00475326	0.00488726	0.00510309	0.00531859	0.00548799	0.0056259	0.00572002	0.00569959	0.00549822	0.00511468	0.00462704	0.0041261	0.00359779	0.00306123	0.00250782	0.00189687	0.00124497	0.000588394	-4.29259e-06	-0.000495391	-0.000897117	-0.00115795	-0.00122434	-0.00114244	-0.000969395	-0.000804613	-0.00070063	-0.000680367	-0.000768667	-0.000998692	-0.00134079	-0.00169397	-0.00196651	-0.00218305	-0.00231271	-0.00236446	-0.00233356	-0.00220731	-0.00198547	-0.00167313	-0.00128682
	Sub.17	0.0121603	0.012851	0.0133878	0.0138151	0.0141826	0.0144691	0.0147047	0.01484	0.0148072	0.0146776	0.0143848	0.0138894	0.0132826	0.0126079	0.011993	0.0115116	0.0111981	0.0110381	0.011	0.0109714	0.0109702	0.0109789	0.0109398	0.0107975	0.0105618	0.0101885	0.00969605	0.0090277	0.00823408	0.0074215	0.00666927	0.00603427	0.00552255	0.00510985	0.004757	0.00438899	0.00391928	0.00343118	0.00283178	0.00217524	0.00148872	0.000716142	-0.000146089	-0.0011176	-0.0021611	-0.003162	-0.00404706	-0.00475809
Cond.6	Time (ms)	-500	-498	-496	-494	-492	-490	-488	-486	-484	-482	-480	-478	-476	-474	-472	-470	-468	-466	-464	-462	-460	-458	-456	-454	-452	-450	-448	-446	-444	-442	-440	-438	-436	-434	-432	-430	-428	-426	-424	-422	-420	-418	-416	-414	-412	-410	-408	-406
Happy	Sub.1	-0.000701644	-0.000654228	-0.000547066	-0.000326888	-9.59296e-05	0.000148176	0.00040592	0.000681105	0.00099115	0.00121112	0.00138079	0.00162921	0.00183573	0.00192074	0.00192801	0.00180612	0.00166506	0.00145363	0.00115417	0.00097346	0.000911016	0.000836849	0.000785173	0.000718158	0.000699254	0.000715024	0.000616301	0.000581886	0.00061165	0.00061296	0.00054179	0.000442374	0.000338046	0.000277568	0.000166632	4.4073e-05	6.93749e-05	0.000135867	0.000151655	0.000166714	0.000138754	0.000118395	4.56572e-05	-0.000149719	-0.0002671	-0.000346831	-0.000496385	-0.000701065
Incong.	Sub.2	-0.000797497	-0.00155971	-0.00218692	-0.00267555	-0.00307234	-0.00329382	-0.00333477	-0.0032391	-0.00294046	-0.00261204	-0.00237158	-0.00217495	-0.00200725	-0.0020455	-0.00239999	-0.00295979	-0.00355911	-0.00409487	-0.00461662	-0.00505314	-0.00551827	-0.00607393	-0.00664537	-0.00706202	-0.00729946	-0.0074088	-0.00740459	-0.00729118	-0.00702804	-0.00670034	-0.00644213	-0.0062246	-0.00611486	-0.00613594	-0.00628953	-0.00656675	-0.00687992	-0.00712047	-0.00733596	-0.00761102	-0.00784313	-0.0080729	-0.00824191	-0.00826876	-0.00812403	-0.0079541	-0.00785274	-0.00782001
	Sub.3	-0.00449833	-0.00444633	-0.00430103	-0.00411435	-0.00390702	-0.00369988	-0.00351457	-0.00336855	-0.00328448	-0.00330515	-0.00340484	-0.00353373	-0.00367385	-0.00379985	-0.00385423	-0.00379589	-0.00364473	-0.00343772	-0.00320133	-0.00295455	-0.00271517	-0.00254004	-0.00242159	-0.00239784	-0.0024636	-0.00263115	-0.00286189	-0.00310816	-0.00328336	-0.00340671	-0.00344334	-0.00334631	-0.00309212	-0.00273794	-0.00233215	-0.00194301	-0.00156276	-0.00125347	-0.000998339	-0.000794339	-0.000605528	-0.000402193	-0.000166405	0.000111671	0.000475147	0.000960846	0.00155826	0.00229208
	Sub.4	0.00123871	0.000509334	-0.000366159	-0.00136966	-0.0024655	-0.00360286	-0.0047235	-0.00577285	-0.00670657	-0.00749351	-0.00811764	-0.00857821	-0.00888723	-0.00906671	-0.00914383	-0.00914523	-0.00909421	-0.00900759	-0.00889345	-0.00875299	-0.00858535	-0.00839239	-0.0081787	-0.0079475	-0.0077007	-0.00744146	-0.00717641	-0.00691704	-0.00667264	-0.00644559	-0.00623689	-0.00605036	-0.00589182	-0.00576747	-0.00567867	-0.00561699	-0.00556708	-0.00551336	-0.00544433	-0.00535225	-0.00522893	-0.00506488	-0.00485302	-0.00459077	-0.00427805	-0.0039126	-0.00348981	-0.00300712
	Sub.5	-0.000749076	-0.000781692	-0.000876966	-0.0010234	-0.00120449	-0.00139789	-0.00157426	-0.00169889	-0.00173616	-0.00165468	-0.00143562	-0.00108122	-0.000615195	-7.66038e-05	0.000487481	0.0010297	0.00150696	0.00188585	0.0021499	0.00229988	0.00234882	0.00231953	0.00224136	0.00213979	0.0020281	0.00190678	0.001766	0.0015914	0.00136819	0.00108216	0.000722386	0.000285497	-0.000219583	-0.000770873	-0.00134117	-0.00190495	-0.00243804	-0.00291513	-0.00330979	-0.00359922	-0.00376888	-0.00381719	-0.00375625	-0.00361108	-0.00342006	-0.00323119	-0.00309136	-0.00303747
	Sub.6	0.00295001	0.00350742	0.00400383	0.00440954	0.00467436	0.00483996	0.00493245	0.00497047	0.00509384	0.00539121	0.00582829	0.00633143	0.00691812	0.00758374	0.00827874	0.00890922	0.00941942	0.00977108	0.0100128	0.0102185	0.0103613	0.0104681	0.0105367	0.0105788	0.0106412	0.0107631	0.0108707	0.0108998	0.0107924	0.0106263	0.0104072	0.0100903	0.00971826	0.00932044	0.00887945	0.00842268	0.00801683	0.00764472	0.00733057	0.00708273	0.00688804	0.00672238	0.00660087	0.00653099	0.00650186	0.00652309	0.00665379	0.00686411
	Sub.7	0.000851245	-7.57249e-05	-0.000638002	-0.000894117	-0.000849115	-0.000476404	9.74053e-06	0.000381011	0.00064107	0.000682071	0.000574589	0.000398621	0.000206447	0.000201188	0.000437985	0.00086148	0.00161558	0.00245749	0.00332776	0.00421978	0.00499722	0.00567432	0.00626393	0.00647368	0.00628093	0.00582334	0.0051511	0.00450528	0.0039392	0.00365383	0.00389104	0.00461763	0.00578184	0.00731486	0.00893506	0.0104328	0.0115869	0.0123247	0.0127309	0.0127291	0.0120726	0.0109079	0.00932011	0.00758167	0.0059366	0.00426563	0.00265474	0.00137902
	Sub.8	0.00238503	0.00287438	0.00341911	0.00400492	0.00460783	0.0051605	0.00564725	0.00600602	0.00622935	0.00641439	0.00657999	0.00669566	0.00680628	0.00690077	0.00697415	0.00703195	0.00700236	0.00693469	0.00689917	0.00689496	0.00684469	0.00674434	0.00665843	0.00662199	0.00665072	0.00675662	0.00697841	0.00727501	0.00762678	0.00805182	0.00848171	0.00888403	0.0091783	0.00933586	0.00937537	0.00919559	0.00880571	0.00826655	0.0076644	0.00696095	0.00618311	0.00536987	0.0046129	0.00391823	0.0032589	0.00264526	0.00207713	0.00153898
	Sub.9	-0.00296198	-0.00294283	-0.00280735	-0.00250591	-0.00201931	-0.00130916	-0.00043699	0.000540394	0.00156661	0.00257677	0.00348951	0.00423581	0.00477941	0.00512112	0.0052798	0.00527149	0.00519062	0.00513753	0.00511521	0.00516893	0.0052552	0.00539559	0.00557726	0.00577595	0.00597806	0.00619986	0.0063872	0.00662167	0.00687182	0.00716317	0.00748993	0.00781644	0.00816874	0.00850796	0.00880158	0.00896505	0.00899519	0.00887233	0.00866837	0.00840732	0.00811905	0.00786448	0.00764518	0.00743017	0.00719872	0.00694316	0.00666275	0.00637469
	Sub.10	-0.00433683	-0.00461963	-0.00478989	-0.00478034	-0.00451854	-0.00404122	-0.00337925	-0.0025111	-0.00146709	-0.000303098	0.000864117	0.00197279	0.00301876	0.00393897	0.00476306	0.00544927	0.00601542	0.00646998	0.00678721	0.00692035	0.00695027	0.00691177	0.00678769	0.00651433	0.006077	0.00553621	0.00492634	0.00427167	0.00366509	0.00313803	0.00277105	0.00252798	0.00237053	0.00231644	0.00227628	0.00218935	0.00202637	0.00179096	0.00150499	0.00124102	0.00107017	0.000956068	0.000804778	0.000592071	0.000294059	5.51416e-06	-0.0003089	-0.000622581
	Sub.11	-0.000236499	-0.000155616	4.93297e-05	0.000384092	0.000746191	0.000973925	0.000935979	0.000749215	0.000473457	0.00013145	-0.000120278	-0.000183993	-5.84719e-05	0.000141364	0.000286591	0.000400623	0.000529409	0.000642803	0.000819775	0.0010738	0.00144253	0.00186495	0.0022175	0.0024161	0.00260248	0.00275401	0.00289549	0.00309586	0.00333561	0.0035854	0.00368773	0.0035967	0.00336882	0.0030342	0.00264408	0.00231194	0.00215057	0.00212172	0.00202064	0.00173464	0.00136408	0.00102157	0.000622202	0.00020268	-8.42174e-05	-0.000142284	-6.40545e-05	-5.87674e-05
	Sub.12	0.000393988	4.28496e-05	-0.000493986	-0.00112632	-0.00157846	-0.00193719	-0.00229726	-0.00251744	-0.00274719	-0.00300541	-0.00307795	-0.00309725	-0.00305168	-0.00296316	-0.00300206	-0.00317175	-0.00342095	-0.00372511	-0.00402544	-0.0043515	-0.00459204	-0.00457087	-0.00441531	-0.00415553	-0.00389563	-0.003947	-0.00424493	-0.00457681	-0.00490836	-0.00518477	-0.00546601	-0.00577154	-0.0060484	-0.00651976	-0.00727721	-0.00818749	-0.00920309	-0.0101124	-0.0107897	-0.0113076	-0.0115158	-0.0114269	-0.0112894	-0.0111818	-0.0110029	-0.0107069	-0.0102429	-0.00968312
	Sub.13	0.000172554	-7.28247e-05	-2.47922e-05	0.000331228	0.00069456	0.00106543	0.00125891	0.00129446	0.00149475	0.00159788	0.00160769	0.00158993	0.00125557	0.000623247	-0.000230925	-0.00128562	-0.00203346	-0.00239462	-0.00245275	-0.00211231	-0.00164592	-0.00131182	-0.00106932	-0.0010852	-0.0011378	-0.00106362	-0.00106028	-0.000856376	-0.00052762	-0.000393406	-0.000316826	-0.000370797	-0.000476411	-0.000320985	-5.31844e-05	0.000366515	0.00102168	0.00152552	0.00181711	0.00186402	0.00155466	0.00131425	0.00120029	0.00118309	0.00150341	0.00192225	0.00218567	0.00240445
	Sub.14	0.00159891	0.00180186	0.00210008	0.00249562	0.0028652	0.0032188	0.00359107	0.00394271	0.00421404	0.00441969	0.00453504	0.00463044	0.00457819	0.00434411	0.00400358	0.00366562	0.00338002	0.00320995	0.00320911	0.00334374	0.00349827	0.00355879	0.00349452	0.00333733	0.0030977	0.00283664	0.00259964	0.00233831	0.00210815	0.00177512	0.0013774	0.000972746	0.000533662	7.56129e-05	-0.000333543	-0.000703024	-0.00102134	-0.00132502	-0.0016939	-0.00212203	-0.00256907	-0.00299545	-0.00330523	-0.00348185	-0.00359294	-0.00366991	-0.00380861	-0.00392477
	Sub.15	-0.000908336	-0.000645144	-0.000392425	-0.000248886	-0.000224379	-0.000255114	-0.000340355	-0.000558664	-0.000893245	-0.00123843	-0.00156425	-0.00189336	-0.00219144	-0.00251133	-0.00287415	-0.00332357	-0.00384261	-0.00438626	-0.0049764	-0.00560005	-0.00617822	-0.0066382	-0.00699491	-0.00721455	-0.00729339	-0.00725698	-0.00712939	-0.00688142	-0.00657113	-0.0062479	-0.00590432	-0.00553701	-0.0052105	-0.00497325	-0.00484317	-0.00483049	-0.00499198	-0.00528206	-0.00564801	-0.00607057	-0.00643941	-0.00668642	-0.00680842	-0.0068032	-0.00667247	-0.00645423	-0.0061694	-0.00583268
	Sub.16	0.00546296	0.00529266	0.00498265	0.0045428	0.00404377	0.00354835	0.00309782	0.0026975	0.00230056	0.001923	0.00154904	0.00110526	0.000582015	-2.13871e-05	-0.000706632	-0.00142699	-0.00208781	-0.00262114	-0.0029652	-0.00310526	-0.0030824	-0.00294858	-0.00272445	-0.00241056	-0.00203918	-0.00165937	-0.00134303	-0.00108965	-0.000848261	-0.000543619	-0.000183555	0.000225044	0.000678923	0.00108958	0.00135068	0.00140211	0.00122103	0.000889479	0.000399578	-0.000201147	-0.000806242	-0.00137322	-0.00180203	-0.00207137	-0.00218538	-0.0021419	-0.0020193	-0.00183173
	Sub.17	0.0020213	0.00228746	0.00251637	0.00273395	0.00290433	0.00305678	0.00317639	0.00328669	0.0033345	0.00340889	0.00352738	0.00364873	0.00380993	0.00408696	0.00445699	0.00489184	0.00524457	0.00552598	0.00572087	0.00587548	0.0060098	0.00612372	0.00623268	0.00633291	0.00638828	0.00636918	0.00630867	0.00616082	0.00587871	0.00555557	0.00524953	0.00506266	0.00500946	0.00502146	0.00510861	0.00526797	0.00547174	0.0056716	0.00582215	0.00588547	0.00588879	0.00573091	0.0054512	0.00509487	0.00465234	0.00417875	0.00368367	0.00320566
[truncated: 1,703 more columns]
