# Supplementary material for: Effects of facial expression and gaze interaction on brain dynamics during a working memory task in preschool children
Source: PLoS One. 2022 Apr 28;17(4):e0266713. doi: 10.1371/journal.pone.0266713 (PMC9049575; doi:10.1371/journal.pone.0266713)
Supplement: S2 File — Fig 2(A), Tables 2 and 7. (ZIP) [file pone.0266713.s012.zip › Fig2a_EEG_raw_data_Chldren_Fz.csv]

## Sheet: Sheet1
Children	Fz	EEG (mV)
Cond.1	Time (ms)	-500	-498	-496	-494	-492	-490	-488	-486	-484	-482	-480	-478	-476	-474	-472	-470	-468	-466	-464	-462	-460	-458	-456	-454	-452	-450	-448	-446	-444	-442	-440	-438	-436	-434	-432	-430	-428	-426	-424	-422	-420	-418	-416	-414	-412	-410	-408	-406
Neutral	Sub.1	0.00449634	0.00456834	0.00453687	0.00450801	0.00450669	0.00437009	0.00419762	0.00391831	0.00371363	0.00355698	0.00337827	0.0032387	0.00328911	0.00351222	0.00391785	0.00379402	0.00368929	0.00364363	0.00358936	0.00350865	0.00346409	0.00341406	0.00334351	0.00318498	0.00302156	0.00283602	0.00263561	0.00239292	0.00216945	0.00202546	0.00190755	0.00149099	0.000435652	-0.00069264	-0.00175099	-0.00125819	-0.00139735	-0.00146335	-0.00152645	-0.00165181	-0.00174005	-0.00205279	-0.00208654	-0.00216913	-0.00235317	-0.00253877	-0.00274467	-0.00303232
Cong.	Sub.2	0.0024038	0.00275883	0.00287247	0.00273344	0.00229628	0.00167889	0.00104856	0.000700155	0.000547087	0.000413472	0.000211896	-4.39254e-05	-0.000328533	-0.000716875	-0.00111068	-0.001265	-0.00123684	-0.00113892	-0.00108698	-0.00104032	-0.000949163	-0.000859149	-0.000654931	-0.000162947	0.000613647	0.00142828	0.00207299	0.0024642	0.00257506	0.00240821	0.00208384	0.00180115	0.00182085	0.00203211	0.00225703	0.00234341	0.00226509	0.0020775	0.00173472	0.00134181	0.00110764	0.00106165	0.00107407	0.0010026	0.000870421	0.000642752	0.000300663	-8.55396e-05
	Sub.3	0.00236014	0.00231769	0.0022371	0.00209757	0.00189209	0.00163729	0.00134294	0.00105215	0.000799913	0.000581432	0.000410344	0.000301436	0.000256444	0.00026657	0.000339626	0.000449088	0.000594647	0.000747053	0.000901368	0.00104995	0.00119458	0.00128259	0.00133947	0.00137232	0.00137636	0.00135575	0.00131697	0.00125443	0.00112384	0.000923549	0.000671603	0.000376304	-0.00137711	-0.00224619	-0.00262241	-0.00294372	-0.00322215	-0.00345932	-0.00364863	-0.00375381	-0.00377104	-0.00372286	-0.00361765	-0.00349761	-0.00336391	-0.00322588	-0.00278768	-0.00239653
	Sub.4	0.00160672	0.00132379	0.0010114	0.000695163	0.000404655	0.000167107	3.93834e-06	-7.10386e-05	-5.59261e-05	3.38404e-05	0.00016531	0.000298512	0.000398785	0.000441253	0.000413166	0.000317321	0.000174209	1.61012e-05	-0.000121317	-0.000201176	-0.000192084	-7.66087e-05	0.000148132	0.000470795	0.000868805	0.0013151	0.00177615	0.00221155	0.00258533	0.00287222	0.00305443	0.00312454	0.00309092	0.00297306	0.00279153	0.00256253	0.00229873	0.00201227	0.00171765	0.00143339	0.00117821	0.000968241	0.000817402	0.000734072	0.000722609	0.000787935	0.000929612	0.00113662
	Sub.5	-0.00132257	-0.00144023	-0.00152378	-0.00159038	-0.00164257	-0.00166477	-0.00163463	-0.0015339	-0.00135797	-0.00111803	-0.000830785	-0.000510744	-0.000177149	0.000139856	0.000408699	0.00060473	0.000709131	0.000711449	0.000615719	0.000436557	0.00019026	-0.000101881	-0.000409424	-0.000700984	-0.00095118	-0.00114283	-0.00126861	-0.00133268	-0.00135314	-0.00135975	-0.00138317	-0.00144439	-0.00154899	-0.00169016	-0.00185978	-0.0020509	-0.00225339	-0.00245665	-0.00265759	-0.00286337	-0.00308661	-0.00333691	-0.00361432	-0.00390968	-0.00420799	-0.0044876	-0.00471877	-0.00487502
	Sub.6	-0.00110838	-0.00078676	-0.000506704	-0.000286423	-0.000150275	-8.78773e-05	-0.000125258	-0.000282688	-0.000636814	-0.00110733	-0.00164659	-0.00219108	-0.00270145	-0.00319344	-0.00361268	-0.00387069	-0.00393754	-0.00381532	-0.00355398	-0.00312985	-0.00257139	-0.00192909	-0.00119988	-0.000447415	0.000304668	0.00103964	0.00170205	0.00224824	0.00266516	0.00298261	0.0032211	0.00343137	0.00365474	0.00382381	0.00392827	0.00395356	0.00387885	0.00371584	0.00348757	0.00320664	0.00289365	0.00255034	0.00228106	0.0021052	0.00191042	0.00169058	0.00146497	0.00119865
	Sub.7	0.0044869	0.0042761	0.00404235	0.00359804	0.00331825	0.00323964	0.00317582	0.00329808	0.00346784	0.00384391	0.00447336	0.00489572	0.00519067	0.00548726	0.00569299	0.00583991	0.00584555	0.00571185	0.00574563	0.0055815	0.00507941	0.00461489	0.00416593	0.00373504	0.00344035	0.00321188	0.00331732	0.00354859	0.00357548	0.00368423	0.00387358	0.00392529	0.00401696	0.00393789	0.0038175	0.00376297	0.00336199	0.00282426	0.00241305	0.001981	0.0015623	0.00118085	0.000910177	0.000954999	0.000910784	0.000707737	0.000687431	0.000700351
	Sub.8	0.00427401	0.00450605	0.00448864	0.00428407	0.0040023	0.00364827	0.00332034	0.00306696	0.00291913	0.00287166	0.00289233	0.00297964	0.00313857	0.0033217	0.00347667	0.00355097	0.00351303	0.00346535	0.00336151	0.0031716	0.00287468	0.00250075	0.00214884	0.00179662	0.00151276	0.00132852	0.00123134	0.00121951	0.00129839	0.00147966	0.00175173	0.00205126	0.0023656	0.00265348	0.00297266	0.00332319	0.00366687	0.00399425	0.00437259	0.00476445	0.00513145	0.00544564	0.00563324	0.00569188	0.00563157	0.00540118	0.00499549	0.00441486
	Sub.9	0.0052254	0.00494085	0.00477658	0.00478031	0.00493429	0.00523832	0.00559681	0.00595151	0.00619551	0.00632035	0.00626362	0.00603906	0.00565596	0.00511184	0.00445488	0.00375456	0.00301154	0.00231308	0.00167465	0.00113812	0.000716796	0.000318803	-2.81225e-05	-0.000293033	-0.000458956	-0.000428913	-0.000305899	-9.75287e-05	0.000199602	0.00057838	0.000968473	0.00130597	0.00153074	0.00163464	0.00158648	0.00128454	0.000723884	-4.02899e-05	-0.000964754	-0.00193619	-0.00287696	-0.00368072	-0.00421572	-0.00444629	-0.00438649	-0.00403807	-0.0035438	-0.00300601
	Sub.10	-0.0003198	-0.000426076	-0.000900456	-0.00171076	-0.00278755	-0.00395638	-0.00505144	-0.00594219	-0.00652526	-0.00677806	-0.00666508	-0.0062358	-0.00556818	-0.00486908	-0.00419666	-0.003611	-0.00324125	-0.0031197	-0.00319275	-0.00338804	-0.00360751	-0.0037917	-0.0038545	-0.00380697	-0.00368184	-0.00352641	-0.00337839	-0.00325435	-0.00315202	-0.00307702	-0.00310129	-0.0031776	-0.00321718	-0.00319374	-0.00310683	-0.00303977	-0.00305748	-0.00314191	-0.00328748	-0.00346458	-0.00362339	-0.00382054	-0.00401634	-0.00411113	-0.00404237	-0.00375168	-0.00334337	-0.00281037
	Sub.11	-0.00359705	-0.00347983	-0.00327392	-0.00301397	-0.00268482	-0.0024216	-0.0022265	-0.00206596	-0.00203604	-0.00210439	-0.00216519	-0.00226287	-0.00227498	-0.00223945	-0.00216167	-0.00194357	-0.00172175	-0.00159234	-0.00147692	-0.00146479	-0.0015546	-0.00175192	-0.00206302	-0.00227808	-0.00233694	-0.00237348	-0.00227713	-0.0020187	-0.0016201	-0.00105958	-0.000490839	8.10214e-05	0.000667703	0.00109754	0.00134755	0.00149179	0.0014636	0.00133963	0.0010895	0.000718751	0.000372202	-1.6827e-05	-0.00055211	-0.00112893	-0.0017213	-0.00218809	-0.00248168	-0.0027407
	Sub.12	0.000373638	0.000324578	0.000313749	0.000431863	0.000702061	0.00102796	0.00131225	0.00149146	0.00157656	0.00161444	0.00155567	0.00140191	0.0011801	0.000766255	0.000226964	-0.000337586	-0.000890915	-0.00141748	-0.00187289	-0.0021813	-0.00237533	-0.00246092	-0.00245891	-0.00250905	-0.00274893	-0.00305155	-0.00344934	-0.00394347	-0.00438481	-0.00485764	-0.00526017	-0.0055669	-0.00573782	-0.00571435	-0.00559734	-0.00548421	-0.00536162	-0.00532591	-0.0054492	-0.00569035	-0.00600027	-0.00630745	-0.00655057	-0.00678753	-0.00691162	-0.00686468	-0.0067823	-0.00668074
	Sub.13	0.00832423	0.00810638	0.00777836	0.00736452	0.0069071	0.00639254	0.00589545	0.005487	0.00515084	0.00485262	0.00458963	0.00431081	0.00398704	0.00359671	0.0031317	0.00262359	0.00210053	0.001607	0.00121766	0.000939438	0.000778215	0.000725589	0.000738675	0.000748988	0.000749836	0.000744881	0.000690838	0.000601612	0.000460292	0.000281492	6.03079e-05	-0.000156196	-0.000325616	-0.000487918	-0.000637691	-0.00077554	-0.000821491	-0.000737577	-0.000546293	-0.000235634	0.000125559	0.00053154	0.000912354	0.00123038	0.00147846	0.00160673	0.0015266	0.00127186
	Sub.14	0.000988082	0.00133116	0.00166697	0.00193854	0.00208443	0.00212433	0.00203565	0.00181913	0.00148253	0.00106507	0.000669916	0.000347487	0.000108094	-1.68215e-05	-6.38571e-05	-4.1748e-05	3.04331e-05	0.000222113	0.000401118	0.000556703	0.000571008	0.000469549	0.000249523	-3.62189e-05	-0.000309955	-0.00055413	-0.000733521	-0.000775331	-0.000690193	-0.000506064	-0.000226335	7.31115e-05	0.000369935	0.00067834	0.000983378	0.00132112	0.00166565	0.00195949	0.00219342	0.00233431	0.00236389	0.00230382	0.00215222	0.00191954	0.00170918	0.001519	0.00137157	0.00128122
	Sub.15	-0.00151931	-0.00161193	-0.00171824	-0.00192772	-0.00215919	-0.00233265	-0.00259954	-0.00300259	-0.00351437	-0.00411595	-0.00482943	-0.0055824	-0.00630189	-0.00684523	-0.00721334	-0.00746265	-0.00759518	-0.00752937	-0.00731951	-0.00708934	-0.00692242	-0.00692956	-0.00708858	-0.00735637	-0.00767443	-0.00799752	-0.00841392	-0.00884538	-0.00915871	-0.00940622	-0.00959297	-0.00977142	-0.0100529	-0.0103872	-0.0107088	-0.0109958	-0.0112443	-0.0115058	-0.0117937	-0.0121054	-0.0124625	-0.012858	-0.0132594	-0.0136298	-0.0138825	-0.0139549	-0.0138134	-0.0134417
	Sub.16	-0.000486722	3.2897e-05	0.000284518	0.000253364	-6.57769e-05	-0.000592728	-0.00124728	-0.00189288	-0.00239887	-0.00268704	-0.00279663	-0.00278264	-0.00267032	-0.00244279	-0.00218622	-0.00194795	-0.00189342	-0.00198877	-0.00212855	-0.00221455	-0.00222824	-0.00220324	-0.0021432	-0.00199922	-0.00174794	-0.00138105	-0.00100008	-0.000734246	-0.000553471	-0.000422407	-0.000314325	-0.000310769	-0.000512543	-0.000852703	-0.00118199	-0.00150969	-0.00188069	-0.00223825	-0.00251831	-0.00259905	-0.00247018	-0.00213502	-0.00163355	-0.00104868	-0.000408647	0.00022985	0.000759442	0.00100751
	Sub.17	0.00417273	0.00425183	0.00428889	0.00425041	0.00407941	0.0038868	0.00375994	0.00371295	0.00375768	0.00387786	0.00410313	0.00438923	0.00457825	0.00466999	0.00475543	0.00477439	0.00468892	0.00444319	0.00412401	0.00380225	0.00339678	0.00290269	0.00244373	0.00211447	0.00191366	0.00181075	0.00183335	0.00202507	0.00236754	0.00271539	0.00305189	0.00335205	0.00365076	0.00389113	0.00404964	0.00423971	0.00442844	0.00455227	0.00468444	0.00480535	0.00493564	0.00500369	0.00497365	0.00493969	0.00494065	0.00490892	0.00484041	0.00487604
Cond.2	Time (ms)	-500	-498	-496	-494	-492	-490	-488	-486	-484	-482	-480	-478	-476	-474	-472	-470	-468	-466	-464	-462	-460	-458	-456	-454	-452	-450	-448	-446	-444	-442	-440	-438	-436	-434	-432	-430	-428	-426	-424	-422	-420	-418	-416	-414	-412	-410	-408	-406
Neutral	Sub.1	-7.99287e-05	-0.000120151	-9.52961e-05	-7.43435e-05	1.20691e-05	0.000129096	0.000225176	0.000274313	0.000273885	0.000361894	0.000514193	0.000625908	0.00073985	0.000870136	0.000951763	0.000949712	0.000845791	0.000774681	0.000768976	0.000745468	0.000684379	0.00065203	0.000591114	0.000454896	0.000242337	5.9373e-05	-2.57454e-05	-6.12078e-05	-0.00011757	-0.000120069	-0.000102441	-0.000115853	-0.000208001	-0.000360916	-0.000429347	-0.000459536	-0.000550795	-0.00063864	-0.000715876	-0.000827277	-0.00101086	-0.00126573	-0.00143488	-0.00145539	-0.00143156	-0.0013887	-0.00128127	-0.00117277
Incong.	Sub.2	-0.00390274	-0.00353455	-0.00315752	-0.0027174	-0.00230971	-0.00201192	-0.0017915	-0.00155796	-0.00134135	-0.00120901	-0.00109893	-0.000888365	-0.00058738	-0.000248482	-3.84105e-06	0.000271669	0.000494277	0.000602426	0.000651855	0.000748963	0.000886999	0.000963572	0.000990016	0.00107643	0.00126045	0.00141157	0.00140315	0.00134412	0.00132883	0.00129522	0.00120147	0.0010774	0.000974775	0.000825007	0.000576149	0.000303993	3.87054e-05	-0.000199534	-0.000400791	-0.000538224	-0.000596997	-0.000598919	-0.00052568	-0.000410715	-0.000200065	0.000100628	0.000413279	0.000696831
	Sub.3	0.0031764	0.00338479	0.00359981	0.0038026	0.00396031	0.00405609	0.00407087	0.00400529	0.00384484	0.00359792	0.00328622	0.00292236	0.00252817	0.00210638	0.00166882	0.001242	0.000847381	0.000490363	0.000154876	-0.000188938	-0.000523816	-0.000840186	-0.00112696	-0.00139085	-0.00163959	-0.00190624	-0.0022136	-0.00256765	-0.00296443	-0.0033554	-0.00372285	-0.0040044	-0.00414483	-0.00411888	-0.00393576	-0.00360973	-0.00322726	-0.00283936	-0.00253162	-0.00238528	-0.00241349	-0.00262716	-0.00300387	-0.0035107	-0.00409228	-0.00466683	-0.00516551	-0.00552835
	Sub.4	0.0046308	0.00520347	0.00560038	0.00583019	0.00591324	0.00588246	0.00577733	0.00563428	0.00548571	0.00536475	0.00530418	0.00533139	0.00546603	0.00571753	0.00608202	0.00654292	0.00707114	0.00762866	0.00817639	0.0086799	0.00910966	0.00943819	0.0096408	0.00969993	0.00961111	0.00938722	0.009055	0.00864535	0.00819221	0.00773382	0.00730381	0.00692135	0.00658924	0.00629835	0.00603525	0.00578304	0.00551968	0.00522581	0.00489584	0.00453992	0.00417871	0.0038354	0.00353327	0.0032978	0.00315258	0.00310875	0.00315899	0.00328091
	Sub.5	0.00670633	0.00708903	0.0073813	0.00757723	0.00768378	0.00771249	0.0076745	0.00758105	0.00744091	0.00725768	0.00703873	0.00680177	0.00656649	0.00634616	0.00614752	0.00597138	0.00580879	0.0056368	0.00542009	0.00511825	0.00469349	0.00412289	0.00341225	0.00260066	0.0017506	0.000929793	0.000200426	-0.000381802	-0.000773702	-0.000957418	-0.000943097	-0.00076008	-0.00044949	-5.81753e-05	0.000369776	0.000796589	0.00118768	0.00151482	0.00176282	0.00192379	0.00198589	0.00193554	0.00177268	0.00151926	0.00121064	0.00088228	0.000566862	0.000296015
	Sub.6	-0.00923884	-0.00975677	-0.0103341	-0.0108933	-0.0113729	-0.0117151	-0.0119641	-0.0120414	-0.0119925	-0.011834	-0.011578	-0.0112505	-0.0108273	-0.0103603	-0.00989924	-0.00935127	-0.00868647	-0.0078969	-0.00699631	-0.0059713	-0.00483504	-0.00370791	-0.00267271	-0.00172384	-0.000911612	-0.000274271	0.000208306	0.000509587	0.000650967	0.000699607	0.000722324	0.000752299	0.000880049	0.00104715	0.00118117	0.00122601	0.00120904	0.00118021	0.00109115	0.000898147	0.000662989	0.000422757	0.000262555	0.000213761	0.000328724	0.000622079	0.00101323	0.00136718
	Sub.7	-0.000699576	-0.0012884	-0.00161614	-0.00179913	-0.00213927	-0.00258087	-0.00274951	-0.00255057	-0.00249999	-0.00267015	-0.00276812	-0.00263835	-0.00277695	-0.00330645	-0.00375918	-0.00386213	-0.00384878	-0.00408348	-0.00431927	-0.00415633	-0.00400203	-0.00408881	-0.00418153	-0.00399247	-0.00352602	-0.00334853	-0.0034126	-0.00321368	-0.00291702	-0.00288764	-0.00303248	-0.00294875	-0.0025072	-0.00232621	-0.00255118	-0.00275388	-0.00264854	-0.00264492	-0.00280621	-0.00267537	-0.00199787	-0.0010243	-0.000266688	0.000416879	0.00139113	0.00216976	0.00249899	0.00263142
	Sub.8	0.00142547	0.000994971	0.000614529	0.00038097	0.000330833	0.000420921	0.000580946	0.000778118	0.000972763	0.00115926	0.00134126	0.00152278	0.00168399	0.00188501	0.00206718	0.00222278	0.00230575	0.00229005	0.00216023	0.00194342	0.00165258	0.00129712	0.000942818	0.000664644	0.000480484	0.000348717	0.000236634	0.00017007	0.000155068	0.000203405	0.000287504	0.000404751	0.000584818	0.000826764	0.00111627	0.0014929	0.00184904	0.00209734	0.00223197	0.00224316	0.00218693	0.00206629	0.00195223	0.00185131	0.00173642	0.00158405	0.00143531	0.00132621
	Sub.9	-0.0030052	-0.00317231	-0.00340593	-0.00364741	-0.00380546	-0.0039015	-0.00387733	-0.00369365	-0.00339966	-0.00297344	-0.00237922	-0.00171271	-0.00094781	-0.000206183	0.000377223	0.000827196	0.0010743	0.00110266	0.000880629	0.0003919	-0.000153125	-0.00061919	-0.000976967	-0.00119918	-0.00124173	-0.00109713	-0.000728491	-0.000286041	0.00015807	0.000619346	0.00102831	0.00128926	0.00136592	0.00125105	0.00100958	0.000632239	5.22705e-05	-0.000598091	-0.00121193	-0.00177648	-0.00220113	-0.00248805	-0.00259946	-0.00253003	-0.00242008	-0.00221124	-0.00180844	-0.00128005
	Sub.10	-0.00208469	-0.00119645	-0.000221697	0.000613901	0.00122615	0.00161973	0.00178353	0.00177598	0.00165091	0.00145222	0.00120054	0.000881045	0.000506609	8.4034e-05	-0.000274635	-0.000545252	-0.000657479	-0.000586523	-0.000264776	0.000356451	0.00117539	0.00210465	0.00294415	0.00349808	0.00367469	0.00352321	0.00310311	0.00249697	0.00182201	0.00114224	0.000662378	0.000477948	0.0006451	0.00102412	0.00153767	0.00209278	0.00255793	0.00277022	0.00261524	0.00211505	0.00141605	0.000770233	0.000301027	0.000122258	0.000199225	0.000434558	0.00080388	0.00124696
	Sub.11	0.00247551	0.00245626	0.00254503	0.00288446	0.00342432	0.0040386	0.00469983	0.0052808	0.00569736	0.00594363	0.00598818	0.00594421	0.00588728	0.00574604	0.00548601	0.00506667	0.00445707	0.0037577	0.00303372	0.0023876	0.00196104	0.00173603	0.00167043	0.00171779	0.00177325	0.00179532	0.00174208	0.00162262	0.00153427	0.00141256	0.00119524	0.00090709	0.000489691	-1.38202e-05	-0.000467333	-0.000875341	-0.00112576	-0.00112277	-0.00100129	-0.000838777	-0.000660049	-0.000536474	-0.000433751	-0.000408664	-0.0003956	-0.000305615	-0.000217486	-0.000175338
	Sub.12	-0.00347553	-0.00399804	-0.00456872	-0.00509557	-0.00543048	-0.00555829	-0.00552941	-0.00532708	-0.0049912	-0.00456024	-0.00421144	-0.00396697	-0.00379059	-0.0036737	-0.00367033	-0.00375665	-0.00383102	-0.00378966	-0.00367434	-0.00349929	-0.00321122	-0.00281863	-0.00243511	-0.00219807	-0.00198388	-0.0016825	-0.00133231	-0.000958581	-0.000415392	0.000250168	0.000833974	0.00126849	0.0015648	0.00171806	0.00164747	0.00138612	0.00104857	0.000627975	0.000189504	-0.000238745	-0.000613736	-0.000896882	-0.0010147	-0.000978747	-0.00081244	-0.000455588	0.000142258	0.00076481
	Sub.13	-0.00212814	-0.0022745	-0.0022416	-0.00197473	-0.00150948	-0.000907798	-0.000263834	0.000329423	0.000775225	0.00106456	0.00114137	0.000996008	0.000638864	0.000198665	-0.000278287	-0.000656288	-0.000886963	-0.000961085	-0.000882949	-0.000694706	-0.0004161	-7.38073e-05	0.000272528	0.000563605	0.000795515	0.000914714	0.000923468	0.000823731	0.000654623	0.000443311	0.000212893	3.34745e-05	-3.09293e-05	5.10224e-05	0.000261968	0.000567945	0.000920636	0.00131965	0.00173344	0.00209074	0.00237734	0.00255412	0.00262901	0.00263993	0.00260111	0.00257571	0.00254839	0.00254398
	Sub.14	-0.00100079	-0.00121735	-0.00129656	-0.00124911	-0.00108214	-0.000788491	-0.000453671	-0.000109979	0.000222962	0.00048562	0.00064711	0.000688678	0.000642889	0.000562928	0.000460855	0.000325747	0.000191162	2.42383e-05	-0.000240305	-0.000605784	-0.00105194	-0.00152342	-0.00198255	-0.00239343	-0.00265792	-0.00279902	-0.00282001	-0.00276041	-0.00266725	-0.00254977	-0.00241388	-0.00227379	-0.00215876	-0.00207737	-0.0020413	-0.00203302	-0.00204318	-0.00210093	-0.00219364	-0.00233052	-0.00244173	-0.00249308	-0.00245616	-0.00231679	-0.00204503	-0.00166892	-0.00122652	-0.000770829
	Sub.15	-0.00162191	-0.00144972	-0.00126833	-0.00103403	-0.000744521	-0.00034797	9.78702e-05	0.000597081	0.0012013	0.0019838	0.00297899	0.00400218	0.00499355	0.00579848	0.00644841	0.00689373	0.00702073	0.00678636	0.00634663	0.00573809	0.00496524	0.00404262	0.0031885	0.00250802	0.00204348	0.0016708	0.00141296	0.00137702	0.00151274	0.00180816	0.00220684	0.00263703	0.00296254	0.00302595	0.0028874	0.00264158	0.00237614	0.00205428	0.00162313	0.00119323	0.000805195	0.000433443	0.00015372	1.89027e-05	-7.95511e-05	-0.000145427	-0.000106137	0.000142439
	Sub.16	-0.00540536	-0.00513391	-0.00465644	-0.00409711	-0.00344554	-0.00280368	-0.00215251	-0.00165493	-0.00138547	-0.0011872	-0.000982804	-0.000705197	-0.000366576	-1.15573e-05	0.000390423	0.000726445	0.000886466	0.000843413	0.000643931	0.00031599	-5.0389e-05	-0.000361096	-0.000522565	-0.000354973	0.000152068	0.000915061	0.00171281	0.00242939	0.00293021	0.00308163	0.00286109	0.00239685	0.00168352	0.000839125	4.62469e-05	-0.000594381	-0.00105647	-0.00123972	-0.00114732	-0.000828057	-0.000418364	4.61291e-05	0.000601199	0.0012981	0.00210704	0.00280361	0.00333597	0.00377538
	Sub.17	0.0022096	0.00235567	0.00231092	0.0020249	0.00156644	0.000905355	0.000151798	-0.000574756	-0.00125305	-0.00170325	-0.00183386	-0.00172614	-0.00129674	-0.000672373	-4.14312e-06	0.000628608	0.00112354	0.00143646	0.001496	0.00124899	0.000775217	0.00024105	-0.000323929	-0.000777716	-0.00113411	-0.0013918	-0.00150214	-0.00144271	-0.00130106	-0.00110366	-0.000981849	-0.000916966	-0.000847861	-0.000774441	-0.000676772	-0.000576246	-0.000451155	-0.000229873	7.84697e-05	0.000408421	0.000858918	0.00131874	0.00172963	0.00207191	0.00222065	0.00218982	0.0019902	0.00158839
Cond.3	Time (ms)	-500	-498	-496	-494	-492	-490	-488	-486	-484	-482	-480	-478	-476	-474	-472	-470	-468	-466	-464	-462	-460	-458	-456	-454	-452	-450	-448	-446	-444	-442	-440	-438	-436	-434	-432	-430	-428	-426	-424	-422	-420	-418	-416	-414	-412	-410	-408	-406
Angry	Sub.1	-0.0013915	-0.00134965	-0.00136331	-0.00137084	-0.00143607	-0.00148598	-0.00143613	-0.00137259	-0.00129768	-0.0012499	-0.00122922	-0.0011548	-0.00107732	-0.00100312	-0.000838026	-0.000689913	-0.000587552	-0.000531186	-0.00056081	-0.000564408	-0.000559237	-0.000570731	-0.000501332	-0.000382209	-0.000291667	-0.000228915	-0.000255987	-0.00034798	-0.000433242	-0.000555333	-0.000656514	-0.000670352	-0.000682513	-0.00068894	-0.000714782	-0.000757917	-0.000756482	-0.000757266	-0.000741914	-0.000628382	-0.000499689	-0.000391839	-0.000306533	-0.000277302	-0.000201816	-0.00010503	-1.87461e-05	0.000145029
Cong.	Sub.2	0.00688103	0.00663586	0.0061911	0.0055605	0.00489633	0.00431186	0.00380134	0.00336044	0.00313284	0.00308296	0.00310946	0.00316452	0.00332944	0.00371967	0.00414697	0.00446594	0.00477675	0.00507856	0.00525415	0.00519556	0.00496997	0.00475087	0.00456873	0.00436654	0.00413544	0.0039541	0.00384396	0.00368357	0.00338453	0.00297158	0.00264115	0.00231428	0.00193607	0.0015733	0.00133874	0.00125098	0.00125858	0.00126043	0.00138951	0.00155804	0.00166872	0.00175145	0.00179926	0.00175806	0.00155808	0.00125755	0.00104324	0.000920075
	Sub.3	0.00050578	0.000479043	0.000377952	0.000230055	8.62322e-05	-1.09025e-05	-2.10395e-05	5.38358e-05	0.000257025	0.000547693	0.000873747	0.00119599	0.00146556	0.0016546	0.00169071	0.00151758	0.00116321	0.000660379	7.25288e-05	-0.000561581	-0.00117225	-0.00169022	-0.00205903	-0.00226295	-0.00231107	-0.00226698	-0.00221681	-0.00221967	-0.00232776	-0.00252515	-0.00281009	-0.00316039	-0.00355389	-0.00391357	-0.0041665	-0.00424142	-0.00411716	-0.00378528	-0.003304	-0.00273008	-0.00212796	-0.00156633	-0.00112617	-0.000867823	-0.000825414	-0.000966319	-0.00119496	-0.00146521
	Sub.4	0.00291426	0.00296638	0.00303473	0.00313638	0.00327772	0.00344795	0.00361267	0.00371678	0.00369973	0.00351057	0.00311563	0.00250628	0.00170346	0.0007522	-0.000290344	-0.0013683	-0.00243702	-0.00346609	-0.00443712	-0.00533714	-0.00615245	-0.00687075	-0.00748445	-0.00799006	-0.00838651	-0.00867122	-0.00884378	-0.00891477	-0.00890518	-0.0088398	-0.00874378	-0.00864437	-0.00857217	-0.00855174	-0.00858983	-0.00867407	-0.00877492	-0.00884939	-0.00885436	-0.0087631	-0.00857582	-0.00832024	-0.00804031	-0.00778219	-0.00758372	-0.00746533	-0.00742776	-0.00745585
	Sub.5	0.00296993	0.00279139	0.0028789	0.0032118	0.0037434	0.00440667	0.00512233	0.00581275	0.00641419	0.00688144	0.00719436	0.00736732	0.00744643	0.00749364	0.00756775	0.00771169	0.00794999	0.00829141	0.00873074	0.00925068	0.0098228	0.0104064	0.0109498	0.0114025	0.0117302	0.0119198	0.0119683	0.0118764	0.0116552	0.011328	0.0109196	0.0104505	0.00994117	0.00941194	0.00887561	0.0083339	0.007782	0.00721075	0.00660533	0.00595128	0.00524545	0.00450433	0.00376397	0.00306997	0.00246494	0.00197929	0.00162257	0.00137495
	Sub.6	0.0011012	0.000839399	0.000593522	0.00043465	0.000415425	0.000538748	0.000861061	0.00133824	0.00196258	0.00268018	0.00344257	0.00412907	0.00470676	0.00512783	0.0053833	0.00545074	0.00533926	0.0050538	0.00458291	0.00400935	0.00344945	0.00292535	0.00251274	0.00221065	0.00204538	0.0020336	0.0022009	0.00249835	0.00285553	0.00318526	0.00347972	0.00371268	0.00384538	0.00386135	0.00376174	0.00352039	0.00319273	0.00278602	0.00234095	0.00183887	0.00135382	0.000889977	0.000475535	0.000113016	-0.000138959	-0.000295408	-0.000321029	-0.0002724
	Sub.7	0.0088934	0.00908798	0.00954091	0.00980964	0.00945262	0.00922187	0.00883627	0.00818465	0.00765292	0.0070798	0.00663182	0.0062679	0.0053601	0.00447378	0.00387162	0.00322204	0.0029174	0.00297722	0.00314716	0.0035925	0.00357203	0.00306589	0.00276478	0.00231792	0.00185406	0.00164649	0.00136755	0.00139025	0.00134689	0.000768004	0.000538725	0.000459577	0.00032822	0.000493488	0.00068804	0.00096747	0.00128232	0.0009727	0.000466927	3.2065e-05	-0.000679324	-0.00130065	-0.00174349	-0.00198592	-0.00185948	-0.00197363	-0.00239641	-0.00240321
	Sub.8	-0.00264526	-0.00284855	-0.00293655	-0.00294873	-0.00285712	-0.00268785	-0.00250554	-0.00240119	-0.00239428	-0.0024671	-0.00257475	-0.00270774	-0.00289248	-0.00314983	-0.0034765	-0.00386296	-0.00428616	-0.00470899	-0.00511971	-0.00544759	-0.00565823	-0.00577689	-0.00580315	-0.00574417	-0.0056355	-0.00552289	-0.005388	-0.00523706	-0.00507396	-0.00491109	-0.00473899	-0.00457577	-0.0045266	-0.00457869	-0.00468865	-0.00485834	-0.00510729	-0.00540912	-0.00576112	-0.00607134	-0.00631857	-0.00646672	-0.00647126	-0.00632239	-0.0061109	-0.00580531	-0.00541804	-0.00505447
	Sub.9	-0.00500765	-0.00482611	-0.00457054	-0.00429969	-0.00414171	-0.00409268	-0.00402174	-0.00391102	-0.00379235	-0.00372129	-0.00370093	-0.00364337	-0.00357432	-0.00353664	-0.0035227	-0.00346056	-0.00326935	-0.00293588	-0.00245636	-0.00187976	-0.00122475	-0.000639393	-0.000156122	0.000252767	0.000501707	0.00062319	0.000655821	0.00056636	0.000397137	0.000155225	-5.90464e-05	-0.000239668	-0.000451089	-0.000690605	-0.000907511	-0.00103671	-0.00102692	-0.000895045	-0.000768923	-0.000623591	-0.000418613	-0.000115919	0.000352115	0.000935083	0.00152619	0.00208356	0.00267432	0.00316499
	Sub.10	-0.00468293	-0.00490667	-0.00498757	-0.00479179	-0.00440004	-0.00391127	-0.00331551	-0.0025984	-0.00186862	-0.00120826	-0.000752474	-0.000500489	-0.000322825	-0.000334269	-0.000621218	-0.00121083	-0.00205732	-0.00315469	-0.00456267	-0.00622609	-0.00794318	-0.00943844	-0.0105855	-0.0111815	-0.011169	-0.0105555	-0.00942967	-0.00807405	-0.00677686	-0.00562034	-0.00467149	-0.0039871	-0.00364437	-0.00354459	-0.00347735	-0.00327439	-0.00291993	-0.00241859	-0.00183689	-0.00126267	-0.000806527	-0.000644316	-0.000691022	-0.000731942	-0.00070684	-0.000586158	-0.00036277	-1.95949e-05
	Sub.11	0.00935047	0.00886114	0.00838785	0.00796079	0.00757432	0.00721989	0.00677635	0.00630931	0.00587879	0.00551742	0.00537501	0.00553314	0.00602985	0.0067362	0.00737105	0.00774419	0.00791166	0.00795607	0.00792588	0.00790282	0.00800476	0.00820302	0.00833516	0.00823511	0.0079139	0.00747616	0.0070263	0.00671525	0.00653611	0.00645536	0.00643132	0.00627874	0.00600033	0.00568337	0.0053718	0.00514689	0.00504397	0.00503544	0.00505993	0.00490104	0.00443853	0.00372703	0.00283706	0.00197359	0.00134671	0.00103502	0.00101849	0.00113009
	Sub.12	-5.4243e-05	0.000680475	0.00125036	0.00151157	0.00151293	0.00136311	0.00110368	0.000721549	0.000335352	0.000127533	0.000209207	0.000525707	0.000927056	0.00133298	0.00164913	0.00187696	0.00191728	0.00187614	0.00183887	0.00186931	0.00198126	0.00222744	0.00261757	0.00313815	0.00380593	0.00466554	0.00561302	0.00645584	0.00703833	0.00737926	0.00746097	0.00726491	0.0068467	0.00630912	0.00584576	0.00555508	0.00539857	0.0054044	0.00548941	0.00554977	0.00557342	0.00547543	0.00528985	0.00506101	0.00475898	0.00440483	0.00412297	0.00395276
	Sub.13	0.00196991	0.00180246	0.00176157	0.00178164	0.00183729	0.0019596	0.00209994	0.00221803	0.00231419	0.00230286	0.00218495	0.00199178	0.00173292	0.00142909	0.00111991	0.000827233	0.000636495	0.000582991	0.000703375	0.000985485	0.00137763	0.00185965	0.00238018	0.00279541	0.00296724	0.00289319	0.00254683	0.00199285	0.00133006	0.000644885	2.4451e-05	-0.00050191	-0.000892388	-0.00104451	-0.000967772	-0.000682272	-0.000231528	0.000310407	0.000861653	0.00137114	0.00177361	0.00202887	0.00211396	0.0020178	0.00178474	0.00144404	0.00107584	0.000802433
	Sub.14	0.00292353	0.00283364	0.00257237	0.00213309	0.00157989	0.00100242	0.000480831	0.000112527	-6.41369e-05	-9.13652e-06	0.000214539	0.000525509	0.000824211	0.0010103	0.00103684	0.000924539	0.000806286	0.000774222	0.000888789	0.00116844	0.00159703	0.00209719	0.00259226	0.00294531	0.00304094	0.00282286	0.002343	0.0017019	0.00101758	0.00035384	-0.000186417	-0.000491882	-0.000551342	-0.000372778	-1.95426e-06	0.000503265	0.0010183	0.00140944	0.00161249	0.001624	0.00147134	0.00125505	0.00100274	0.000775356	0.000620842	0.000495157	0.00036483	0.000244121
	Sub.15	0.00448384	0.004075	0.00385342	0.00374062	0.00374756	0.00386455	0.00410462	0.00442539	0.00476117	0.00500434	0.00518549	0.00528876	0.00532139	0.00531861	0.00532151	0.00535788	0.00544504	0.00551939	0.00552164	0.00535366	0.00497961	0.00444023	0.00374028	0.00289962	0.0019684	0.00104991	0.000311339	-0.000240156	-0.000627887	-0.00089855	-0.001092	-0.00120034	-0.00126218	-0.00136092	-0.00153332	-0.00174689	-0.00195723	-0.00214391	-0.00224991	-0.00235164	-0.00237935	-0.00236486	-0.00230971	-0.00226761	-0.00224197	-0.00221881	-0.00219257	-0.00225715
	Sub.16	0.0035249	0.0043088	0.00497746	0.00551812	0.00599921	0.00648868	0.00706219	0.0076682	0.0082104	0.00868281	0.00907581	0.00929511	0.00920492	0.0087089	0.00786359	0.00678393	0.00562395	0.00448643	0.00357242	0.0030422	0.002885	0.00297492	0.00319293	0.00352408	0.00388022	0.00413417	0.0043266	0.00448537	0.00460648	0.00473634	0.00497628	0.00538188	0.00589384	0.00645034	0.00686441	0.00714218	0.00729359	0.00730301	0.00708233	0.00658874	0.00581996	0.0048525	0.00369906	0.00244934	0.00114178	-0.000157999	-0.00128195	-0.00225946
	Sub.17	-0.000388039	-0.000408331	-0.000341646	-0.000207335	-7.20806e-05	6.41812e-05	0.000225144	0.000386955	0.000459529	0.000371228	0.000175289	-7.66644e-05	-0.000419064	-0.000847813	-0.00131087	-0.00173568	-0.00218241	-0.00266646	-0.00316591	-0.00353421	-0.00383809	-0.00403488	-0.00410672	-0.00408326	-0.00398796	-0.00393748	-0.00401152	-0.00412295	-0.0043222	-0.00461149	-0.00489657	-0.00511728	-0.00534067	-0.00555779	-0.00582049	-0.00596985	-0.00605301	-0.00610403	-0.00608352	-0.00597667	-0.00576541	-0.00537832	-0.00485945	-0.00420608	-0.0034047	-0.00256168	-0.00171107	-0.000953665
Cond.4	Time (ms)	-500	-498	-496	-494	-492	-490	-488	-486	-484	-482	-480	-478	-476	-474	-472	-470	-468	-466	-464	-462	-460	-458	-456	-454	-452	-450	-448	-446	-444	-442	-440	-438	-436	-434	-432	-430	-428	-426	-424	-422	-420	-418	-416	-414	-412	-410	-408	-406
Angry	Sub.1	0.00273665	0.00280484	0.0028579	0.00283603	0.00273339	0.00268341	0.00264244	0.00266137	0.00275663	0.00284554	0.00291146	0.00290759	0.00279414	0.00266813	0.0025093	0.00235807	0.00227608	0.00220274	0.00210052	0.00199447	0.00178738	0.00157367	0.00138435	0.00120989	0.0011532	0.00116958	0.00117753	0.00117712	0.00109156	0.00093737	0.000835679	0.000717797	0.000663626	0.000688704	0.00072427	0.000739174	0.000703764	0.000590135	0.000500506	0.000420573	0.000381867	0.000456535	0.000578695	0.000675127	0.00075802	0.000750341	0.000703915	0.000660104
Incong.	Sub.2	0.00124822	0.000605493	4.28545e-05	-0.000597879	-0.00136909	-0.00212945	-0.00268799	-0.0029897	-0.00295923	-0.002655	-0.002157	-0.00152665	-0.000867235	-0.000311046	8.61832e-05	0.000251969	0.000210703	0.000154105	7.49699e-05	-4.68563e-05	-0.000228209	-0.000405035	-0.000521073	-0.000604337	-0.00056956	-0.000221513	0.000364007	0.00102156	0.00159081	0.00189733	0.0018691	0.00152923	0.00100037	0.000468237	6.49665e-05	-0.000137203	-0.000144002	0.000107356	0.000603701	0.0011838	0.00161254	0.0019348	0.00228664	0.00259069	0.00273556	0.00270364	0.00249379	0.00222429
	Sub.3	-0.0026331	-0.0025476	-0.00240527	-0.00223066	-0.00204898	-0.00187581	-0.00173086	-0.00166306	-0.00169618	-0.00183384	-0.00206306	-0.00236138	-0.00270747	-0.00308174	-0.00340844	-0.0036781	-0.00387053	-0.00395356	-0.00392431	-0.00378031	-0.00358555	-0.00337366	-0.00312407	-0.00283189	-0.0025073	-0.00217316	-0.00189021	-0.00168611	-0.00156587	-0.00155637	-0.00166538	-0.00188893	-0.00225161	-0.00272037	-0.00322277	-0.00368203	-0.0040567	-0.00430953	-0.00440984	-0.00434502	-0.00411886	-0.00381558	-0.0034328	-0.00301813	-0.00259071	-0.00221496	-0.00192515	-0.00168253
	Sub.4	-0.00336253	-0.00280765	-0.00229165	-0.00183993	-0.00146397	-0.00116688	-0.00095544	-0.000846155	-0.000855936	-0.000989282	-0.00123424	-0.00156428	-0.00193903	-0.00230783	-0.00262018	-0.00283945	-0.00295258	-0.00296938	-0.00291892	-0.00284886	-0.00282165	-0.00290599	-0.00316042	-0.00361662	-0.00426997	-0.00507623	-0.00595986	-0.00683095	-0.00760145	-0.00819559	-0.00855786	-0.00866249	-0.00851813	-0.00815987	-0.00763576	-0.00699936	-0.00630591	-0.00561147	-0.00497104	-0.00443252	-0.00403133	-0.00378606	-0.0036937	-0.00372831	-0.00384464	-0.00398834	-0.00410848	-0.00416475
	Sub.5	0.0168374	0.0165467	0.0161288	0.0155718	0.0148754	0.0140469	0.0131053	0.0120888	0.0110545	0.0100646	0.00917483	0.00842747	0.00783879	0.00739313	0.00705119	0.00675804	0.00646067	0.00613308	0.0057786	0.00541471	0.00506459	0.00475443	0.00450521	0.00432327	0.00419975	0.00411211	0.00402239	0.00388543	0.00366642	0.00335153	0.00294787	0.00248046	0.00198863	0.00151818	0.00111102	0.000798876	0.000603107	0.000539411	0.000615096	0.000816445	0.00110509	0.00142868	0.00173259	0.0019667	0.00209421	0.00209899	0.00198596	0.00177932
	Sub.6	0.000537157	0.000882046	0.00118966	0.00147708	0.00175868	0.00200685	0.00225586	0.00248262	0.00267043	0.00278755	0.0028691	0.00290822	0.00294122	0.0029765	0.00308217	0.00326229	0.00354081	0.00396325	0.00449554	0.00512437	0.00579248	0.00638936	0.00692393	0.00735183	0.00760242	0.00766903	0.00750591	0.00718184	0.00671611	0.00610035	0.00546887	0.00485123	0.00430286	0.00381428	0.00341148	0.00312174	0.00293912	0.00287412	0.00282779	0.00278351	0.00274744	0.00275194	0.0027548	0.00272859	0.0026521	0.00254557	0.00243948	0.00229411
	Sub.7	-0.00197934	-0.00231637	-0.00266572	-0.00272305	-0.00271042	-0.00259388	-0.00239715	-0.00215986	-0.00159792	-0.00103834	-0.000620413	-0.000108581	0.00034314	0.000580465	0.000600936	0.000341901	0.000129946	-3.03004e-05	-0.000361791	-0.000544277	-0.000520604	-0.00057704	-0.000688531	-0.000901711	-0.00109313	-0.00105022	-0.00114385	-0.0012305	-0.00115132	-0.00117381	-0.00127862	-0.00151146	-0.0019108	-0.0021083	-0.0023934	-0.00280213	-0.00305909	-0.00333126	-0.00373103	-0.00420914	-0.00479533	-0.0052214	-0.00553217	-0.00595738	-0.00622984	-0.00616932	-0.00602883	-0.00580477
	Sub.8	0.00772317	0.00744074	0.00698047	0.00642045	0.00582815	0.00526047	0.00471795	0.00424791	0.00381069	0.00342816	0.00313879	0.00287758	0.00271	0.00257832	0.00247943	0.00240155	0.00231241	0.00216523	0.00190409	0.00158189	0.00118979	0.000733018	0.000216796	-0.000307341	-0.000766527	-0.00111598	-0.00133503	-0.00144342	-0.00143029	-0.00125903	-0.00101166	-0.000730272	-0.000422015	-7.2235e-05	0.000274143	0.000622639	0.000905467	0.00108648	0.0011391	0.00101266	0.000804159	0.000554966	0.000342148	0.000196979	0.000193412	0.00040044	0.000816863	0.00143228
	Sub.9	-0.00222955	-0.00142104	-0.000497951	0.000540562	0.00161054	0.00254396	0.00337853	0.00417206	0.00487406	0.00548015	0.00600083	0.00647017	0.00691963	0.00730514	0.00760196	0.00791178	0.00820996	0.00845585	0.00868688	0.0088809	0.00902629	0.00901602	0.00883569	0.00857479	0.00820747	0.00772311	0.00722121	0.0067311	0.00629013	0.00589458	0.00545205	0.00508678	0.00485937	0.00473953	0.00473507	0.00485903	0.00509681	0.00546275	0.00578483	0.00603586	0.00625572	0.00634855	0.00620419	0.0058297	0.00522844	0.00452167	0.00366541	0.00265873
	Sub.10	0.00789911	0.00848875	0.00894981	0.00932113	0.00963411	0.00994631	0.0103192	0.0107767	0.0112084	0.0116009	0.0118976	0.0120289	0.0119666	0.0116657	0.0110866	0.0102904	0.00936866	0.00851751	0.00777447	0.0071097	0.00653143	0.0060488	0.00560754	0.00523996	0.00494958	0.00470872	0.00437887	0.00392974	0.00335496	0.00267094	0.00196553	0.00125767	0.00058105	-9.38063e-06	-0.000535128	-0.00100219	-0.00131133	-0.00149584	-0.00156541	-0.00151326	-0.00135281	-0.00108274	-0.000739318	-0.00029963	0.000184277	0.000736319	0.0013975	0.00206723
	Sub.11	-0.0061879	-0.00622752	-0.00625811	-0.00617731	-0.0058732	-0.00535979	-0.00462609	-0.0038087	-0.00309759	-0.00256606	-0.00219802	-0.00198907	-0.00189758	-0.00188493	-0.00187223	-0.00176569	-0.00165724	-0.00155758	-0.00137508	-0.00112716	-0.00071979	-0.000111616	0.000661481	0.00153101	0.00227874	0.00274362	0.00296513	0.0029997	0.00290795	0.00283553	0.00287536	0.00301094	0.00312625	0.00313742	0.00310433	0.00305515	0.00303492	0.00311143	0.00327157	0.00345826	0.00363182	0.00361525	0.0032909	0.00275698	0.00212122	0.00159407	0.00124793	0.00110767
	Sub.12	-0.00263159	-0.00305852	-0.00334933	-0.00343569	-0.00322309	-0.0027234	-0.00213311	-0.00153874	-0.00103125	-0.000619327	-0.000279297	-2.28945e-05	0.000130174	0.000158728	5.84405e-05	-0.000261152	-0.000660056	-0.00120231	-0.00172475	-0.00213654	-0.0022203	-0.00188963	-0.00123316	-0.000433727	0.000613526	0.00178276	0.00280486	0.00361379	0.00411862	0.00430109	0.00413972	0.00360428	0.00272267	0.00169302	0.000735603	0.000105848	-8.96932e-05	0.000156736	0.000780456	0.00169047	0.00266511	0.00351985	0.00405329	0.00420627	0.00423504	0.00426383	0.00413808	0.00391356
	Sub.13	-0.00236557	-0.00215023	-0.00192763	-0.00170043	-0.00148464	-0.00129355	-0.00116607	-0.00113974	-0.0012123	-0.0013451	-0.00155544	-0.00188159	-0.00229269	-0.00277762	-0.00327603	-0.00380327	-0.00433865	-0.00481445	-0.00522812	-0.00554169	-0.00574945	-0.00582907	-0.00579291	-0.00563991	-0.00545935	-0.00526716	-0.00506912	-0.004931	-0.00488784	-0.00495312	-0.00506152	-0.00516618	-0.00522328	-0.00526417	-0.00523267	-0.00508502	-0.00482903	-0.00446012	-0.0040221	-0.00357935	-0.00316623	-0.00283888	-0.00252161	-0.00221595	-0.0018818	-0.00151676	-0.00109369	-0.000663296
	Sub.14	0.00197724	0.00166675	0.00143682	0.00130673	0.0012471	0.00121784	0.00118644	0.00112389	0.00109035	0.00103802	0.000942076	0.000854429	0.000707813	0.000526281	0.000359331	0.000171404	-2.43704e-06	-4.90861e-05	2.38389e-05	0.00018044	0.000398026	0.000633007	0.000899828	0.00122015	0.00152495	0.00185768	0.00222064	0.00265951	0.00322202	0.00382182	0.00437659	0.00490585	0.00531753	0.00566554	0.00600834	0.00629183	0.00652619	0.00673236	0.00687456	0.00693142	0.00682216	0.00656572	0.00624143	0.0058364	0.00537054	0.00484024	0.00427014	0.00377462
	Sub.15	0.016353	0.0161832	0.0159263	0.0156712	0.0154817	0.015398	0.0155255	0.0158136	0.016135	0.0164244	0.0165042	0.016265	0.0157586	0.0150108	0.0140873	0.0130615	0.0120673	0.0112249	0.010598	0.0102154	0.0100748	0.0100579	0.0100592	0.00998489	0.00970656	0.00915513	0.00835959	0.00736385	0.00620016	0.00495267	0.00376595	0.00265372	0.00162207	0.000674053	-0.000174005	-0.000840826	-0.00134571	-0.00175618	-0.00212316	-0.00243944	-0.00259472	-0.00251147	-0.00236744	-0.00228408	-0.00233753	-0.00255429	-0.00289224	-0.00329722
	Sub.16	-0.00698762	-0.00622483	-0.00546118	-0.00471235	-0.00406438	-0.00362049	-0.00343725	-0.00352462	-0.00378844	-0.00419417	-0.00466889	-0.00516876	-0.00556999	-0.00571937	-0.00558268	-0.00524123	-0.00480615	-0.00442324	-0.00412902	-0.00390371	-0.0037795	-0.00379775	-0.0040233	-0.00441703	-0.00496436	-0.00551628	-0.00596455	-0.00634683	-0.00673725	-0.00714005	-0.0075275	-0.007845	-0.00799569	-0.0080086	-0.00789403	-0.00768962	-0.0073905	-0.00696967	-0.00641923	-0.0058262	-0.00524764	-0.00469838	-0.00415928	-0.00367921	-0.00329871	-0.00304954	-0.0028948	-0.00268248
	Sub.17	0.00495461	0.00472297	0.00455997	0.0043481	0.00414948	0.00399374	0.0039525	0.00404204	0.00425335	0.00451077	0.00486746	0.00523574	0.00549629	0.00567074	0.00570687	0.00566043	0.00551111	0.00525768	0.00500307	0.00485658	0.00477505	0.0047728	0.00478644	0.00480586	0.00480037	0.00464141	0.004268	0.00387211	0.00340701	0.00286629	0.00230939	0.00184294	0.00155896	0.00140128	0.00134853	0.00144248	0.0016032	0.00169214	0.00172461	0.00170903	0.00173364	0.00177586	0.00176111	0.00173094	0.00160366	0.00135251	0.000938321	0.00030754
Cond.5	Time (ms)	-500	-498	-496	-494	-492	-490	-488	-486	-484	-482	-480	-478	-476	-474	-472	-470	-468	-466	-464	-462	-460	-458	-456	-454	-452	-450	-448	-446	-444	-442	-440	-438	-436	-434	-432	-430	-428	-426	-424	-422	-420	-418	-416	-414	-412	-410	-408	-406
Happy	Sub.1	0.00155136	0.00129529	0.00101325	0.000756119	0.000511878	0.000251433	8.93456e-06	-0.00022592	-0.000294305	-0.000174424	2.03269e-05	0.000262045	0.000520534	0.000726086	0.000850707	0.000882904	0.000933716	0.00107891	0.00122609	0.00130464	0.00133404	0.00125768	0.00106698	0.000787829	0.000475931	0.000305357	0.000236083	0.000177017	0.000184022	0.000192364	0.000167362	0.000117271	3.03602e-05	6.01522e-05	0.000206303	0.000363744	0.000488412	0.000569039	0.000532841	0.000388845	0.000170149	-1.04584e-05	-3.68826e-05	1.1116e-05	0.000100581	0.00022225	0.000345728	0.000449652
Cong.	Sub.2	-0.000628647	-0.000797198	-0.000978736	-0.00121849	-0.00150545	-0.00186625	-0.00213085	-0.00209553	-0.00184465	-0.00155681	-0.00133083	-0.00112054	-0.000926134	-0.000834017	-0.000742884	-0.000439979	2.11363e-05	0.000512032	0.000841749	0.001061	0.00121779	0.00131135	0.00143517	0.00177642	0.0023563	0.00313741	0.00393834	0.00459195	0.00506929	0.00535785	0.00537716	0.00531675	0.00538897	0.00552581	0.00560147	0.00558029	0.00546754	0.00523302	0.00477415	0.00413859	0.00362263	0.00325742	0.00294847	0.00258336	0.00213783	0.00171702	0.00132658	0.00104169
	Sub.3	-8.8768e-06	-0.00015447	-0.000230151	-0.000205916	-0.000103673	-4.44745e-07	4.28281e-05	-8.7384e-06	-0.000200265	-0.000603798	-0.00119476	-0.00190284	-0.00266934	-0.0034498	-0.00418339	-0.00479325	-0.00521988	-0.00548436	-0.00562569	-0.00565174	-0.00559666	-0.00534592	-0.00516473	-0.00510052	-0.00516167	-0.00535136	-0.00565669	-0.00600903	-0.00632355	-0.00656594	-0.00676403	-0.00695446	-0.00715099	-0.00735293	-0.00762769	-0.00795839	-0.0083048	-0.00862799	-0.00888025	-0.00901156	-0.00902809	-0.00891898	-0.00867442	-0.00834022	-0.00792802	-0.00747664	-0.00702769	-0.00663663
	Sub.4	-0.00522672	-0.00535819	-0.00547621	-0.0055605	-0.00558537	-0.00552611	-0.00536517	-0.00509118	-0.00470145	-0.00421201	-0.00365892	-0.00309059	-0.00255728	-0.00209992	-0.00174371	-0.00149261	-0.00132591	-0.00120364	-0.00107937	-0.000913993	-0.000688345	-0.000408993	-0.000100687	0.000204984	0.000473785	0.00067298	0.000785294	0.000820248	0.000808812	0.000791433	0.000806213	0.000878944	0.00102196	0.00123717	0.00152035	0.00186205	0.00224145	0.0026305	0.00300876	0.00336683	0.00369792	0.00398948	0.00422029	0.00436385	0.00439185	0.00427654	0.0039989	0.00356194
	Sub.5	-0.00250973	-0.00266035	-0.00281502	-0.00296919	-0.00311829	-0.00325466	-0.00336847	-0.00344946	-0.00348753	-0.00347112	-0.00338669	-0.00322103	-0.00296589	-0.00262071	-0.0021899	-0.00168212	-0.00111548	-0.000519277	7.06653e-05	0.000620031	0.00110294	0.00150666	0.00183228	0.00209274	0.00230895	0.00250186	0.00268585	0.00286351	0.00302226	0.00314113	0.00320262	0.00319714	0.00311664	0.00295044	0.00269354	0.00235519	0.00195908	0.00153879	0.00112829	0.000752945	0.000425689	0.000146939	-8.9396e-05	-0.000287833	-0.000450565	-0.000578612	-0.000672852	-0.000735269
	Sub.6	0.00405406	0.00368484	0.00319119	0.00260426	0.00194998	0.00128144	0.000654868	0.000141719	-0.000248509	-0.00051005	-0.000600589	-0.000533926	-0.000327799	6.12796e-05	0.000639112	0.00140061	0.00226323	0.00320627	0.00422913	0.0053122	0.00636981	0.00729551	0.00797196	0.00835076	0.00837541	0.00808373	0.00751853	0.00677075	0.00592857	0.0050363	0.00420278	0.00352688	0.00306584	0.00279314	0.00262992	0.00249089	0.00232228	0.00212378	0.00183982	0.00146339	0.000990076	0.000408129	-0.000261478	-0.00101237	-0.00179143	-0.00258492	-0.00332544	-0.00400172
	Sub.7	0.00164226	0.00167674	0.00169194	0.00183237	0.00226545	0.00253161	0.00251546	0.0023082	0.00207983	0.00200303	0.0018562	0.00166219	0.00183878	0.00207436	0.00217004	0.00217087	0.0021344	0.00227666	0.00230687	0.00218297	0.00222896	0.00240903	0.00245615	0.00231088	0.00203584	0.00189422	0.00187637	0.00190609	0.00204099	0.00248985	0.00284127	0.00295996	0.0029271	0.00291236	0.00304319	0.00310112	0.00315719	0.00363033	0.00417282	0.00456106	0.00475663	0.00475359	0.00485352	0.00479822	0.00447211	0.00420161	0.0039912	0.00365901
	Sub.8	0.00558116	0.00593809	0.00616681	0.00628341	0.00625121	0.00610616	0.00589336	0.00567301	0.00546577	0.00518551	0.00488277	0.00458826	0.00432231	0.00407496	0.00389828	0.00374135	0.00361265	0.00352489	0.00353142	0.00365935	0.00382293	0.00406464	0.00437971	0.00476932	0.00514316	0.00540582	0.00553121	0.0055078	0.00533472	0.00504914	0.00464336	0.00418982	0.00383874	0.00363361	0.00355809	0.00355923	0.00358244	0.00359925	0.00359475	0.00353822	0.00335314	0.00308018	0.00272501	0.00235197	0.00191654	0.0014461	0.000945026	0.000433968
	Sub.9	0.00364967	0.0034157	0.00309853	0.00269663	0.00224131	0.00179762	0.00143032	0.00117172	0.00104488	0.00100524	0.00109111	0.00129787	0.00155408	0.00186223	0.00217854	0.00240092	0.00252946	0.00253382	0.00244633	0.00227421	0.00203753	0.00177432	0.00151488	0.0013116	0.00115813	0.00111482	0.00110208	0.0011268	0.00109231	0.000988103	0.000845653	0.00068272	0.000502956	0.000372575	0.000261155	0.000185379	0.000108025	-2.42028e-05	-0.000198739	-0.000378999	-0.000565606	-0.00076152	-0.00102295	-0.00129615	-0.00151786	-0.0017014	-0.00179402	-0.00173813
	Sub.10	0.00777781	0.00795545	0.00786421	0.0073734	0.00650774	0.00538452	0.00410383	0.00275163	0.00145749	0.000326613	-0.000556385	-0.00114113	-0.00139966	-0.00129555	-0.000921646	-0.000338646	0.000349678	0.000989515	0.00144338	0.0015922	0.00145249	0.00111151	0.000628948	6.7464e-05	-0.000531509	-0.00108597	-0.00146393	-0.0016879	-0.00177536	-0.00180858	-0.00181821	-0.00186791	-0.00193489	-0.00206474	-0.00228007	-0.00253323	-0.00276744	-0.00295871	-0.00314338	-0.00331964	-0.00348161	-0.00369586	-0.00404684	-0.00452992	-0.00511004	-0.00568651	-0.00618804	-0.00653545
	Sub.11	-0.0026508	-0.00238138	-0.00217747	-0.00205164	-0.00197987	-0.00200109	-0.00201994	-0.00204522	-0.0021205	-0.00226679	-0.0025097	-0.00288736	-0.00328225	-0.00359686	-0.00376035	-0.00369062	-0.00338304	-0.00304111	-0.00264522	-0.00214365	-0.00160653	-0.00101692	-0.000487388	-2.75696e-05	0.000412306	0.000843832	0.00118894	0.00138248	0.00144401	0.00131467	0.000983226	0.000586644	8.10582e-05	-0.00053709	-0.00122081	-0.00193947	-0.00263974	-0.00326197	-0.0038167	-0.00419296	-0.00435375	-0.00431812	-0.00426756	-0.00419508	-0.00409972	-0.00406894	-0.00407869	-0.0041475
	Sub.12	-0.00275292	-0.00280601	-0.0028631	-0.00290623	-0.00292547	-0.00285369	-0.00262051	-0.00218855	-0.0016595	-0.00110379	-0.000622108	-0.000394278	-0.000383704	-0.000578713	-0.000913551	-0.0012925	-0.00164501	-0.00189949	-0.0020174	-0.00199737	-0.00180902	-0.00147682	-0.00115603	-0.000856563	-0.000626849	-0.000517942	-0.000576737	-0.000817877	-0.00112944	-0.00136776	-0.00150401	-0.00154894	-0.00144631	-0.00117619	-0.00081512	-0.000532204	-0.000409545	-0.000428364	-0.00055662	-0.000838281	-0.00123329	-0.00169883	-0.00224605	-0.00279802	-0.00327352	-0.00348306	-0.003356	-0.00299621
	Sub.13	-0.00345361	-0.00351474	-0.00361762	-0.00378701	-0.00402314	-0.0043274	-0.00464348	-0.00498396	-0.00535897	-0.00562312	-0.00569246	-0.00562732	-0.00549972	-0.00530817	-0.0050579	-0.00475569	-0.00439572	-0.00399348	-0.00354111	-0.00304959	-0.00247467	-0.00175941	-0.00102043	-0.000269044	0.000397303	0.000899445	0.0012554	0.00144934	0.00147434	0.00136589	0.0011619	0.000901177	0.000633697	0.000388444	0.000234674	0.000176439	0.000286244	0.000556746	0.000953496	0.00139937	0.00184981	0.00221524	0.00245837	0.00261916	0.00266019	0.00254597	0.00227654	0.00187555
	Sub.14	-0.00429446	-0.00412284	-0.00386699	-0.00354397	-0.00320908	-0.00286569	-0.00261244	-0.00242662	-0.00231761	-0.00229924	-0.00227511	-0.00224464	-0.002237	-0.00218505	-0.00213601	-0.00209283	-0.00202022	-0.00198338	-0.00194658	-0.00186888	-0.00178131	-0.0016717	-0.00150732	-0.00141194	-0.00139877	-0.00151271	-0.0016669	-0.00177166	-0.00183753	-0.00190546	-0.00198648	-0.00205468	-0.00204925	-0.00200948	-0.00198932	-0.00187749	-0.00172867	-0.00161661	-0.00146623	-0.0013028	-0.00121051	-0.00118511	-0.00124082	-0.00126794	-0.0012483	-0.00121761	-0.00117465	-0.00105524
	Sub.15	-0.00165676	-0.00151972	-0.00142836	-0.00132077	-0.00106702	-0.000591358	0.000128907	0.000959142	0.00189655	0.00286324	0.00363463	0.00412336	0.00428502	0.00416858	0.00383346	0.00343422	0.00315558	0.00310887	0.00331035	0.0037191	0.00421213	0.00472621	0.00511798	0.00524299	0.00506914	0.00472097	0.00428136	0.00388674	0.00370203	0.00371761	0.00393403	0.00438471	0.00509513	0.00604526	0.00713376	0.00823384	0.00916728	0.00981746	0.0101084	0.0100605	0.00968014	0.00894716	0.00791298	0.00670296	0.00551734	0.00455171	0.00381549	0.00342301
	Sub.16	0.00549621	0.00585685	0.0060652	0.00611978	0.00603773	0.00578049	0.00545965	0.00513541	0.00492647	0.00489177	0.00500763	0.00521433	0.00554846	0.00599	0.00643743	0.00684553	0.00711383	0.00720304	0.00715415	0.00697843	0.00660538	0.00600798	0.00516641	0.00413077	0.00303674	0.00196981	0.000984342	0.000100362	-0.000625471	-0.00112129	-0.00139967	-0.0015448	-0.00163607	-0.00173936	-0.00194669	-0.0022421	-0.00264986	-0.00315349	-0.00372522	-0.00431475	-0.00495075	-0.00558328	-0.006154	-0.00661916	-0.00693109	-0.00708856	-0.00707252	-0.0069115
	Sub.17	0.00385358	0.004286	0.00476983	0.00523472	0.00569118	0.00601383	0.00611512	0.00606641	0.00591911	0.00570957	0.00549968	0.00530155	0.00511001	0.00491922	0.00474932	0.00464588	0.00463469	0.00460716	0.00459858	0.00461021	0.0045582	0.00434333	0.00385208	0.00318662	0.0024963	0.00180551	0.00115922	0.000665691	0.000435501	0.000499834	0.000754928	0.00114094	0.00170055	0.00224927	0.00264017	0.00286085	0.00289702	0.00281263	0.00254482	0.00206519	0.00154388	0.000996392	0.00038476	-0.000149079	-0.0005575	-0.000846575	-0.00108447	-0.00131347
Cond.6	Time (ms)	-500	-498	-496	-494	-492	-490	-488	-486	-484	-482	-480	-478	-476	-474	-472	-470	-468	-466	-464	-462	-460	-458	-456	-454	-452	-450	-448	-446	-444	-442	-440	-438	-436	-434	-432	-430	-428	-426	-424	-422	-420	-418	-416	-414	-412	-410	-408	-406
Happy	Sub.1	-0.00315859	-0.00341639	-0.00368017	-0.00386921	-0.00405999	-0.0042926	-0.00455281	-0.00479732	-0.00500427	-0.00523562	-0.00543938	-0.00546833	-0.00539899	-0.00531197	-0.00518416	-0.00504693	-0.00488107	-0.00471674	-0.00462709	-0.00443369	-0.0041881	-0.00399677	-0.00383558	-0.00373641	-0.00367466	-0.0036394	-0.00369831	-0.00370386	-0.00355578	-0.00337478	-0.0031478	-0.00292583	-0.00270727	-0.00246306	-0.00228923	-0.00213797	-0.0018765	-0.00157704	-0.00131918	-0.00106785	-0.000876448	-0.000687997	-0.000535983	-0.00047994	-0.000350886	-0.000151564	6.62373e-06	0.000149114
Incong.	Sub.2	-0.0045651	-0.00507715	-0.00530689	-0.00534864	-0.00529839	-0.00517595	-0.0050129	-0.00470614	-0.00425929	-0.00381085	-0.00333844	-0.00276894	-0.00210845	-0.00159914	-0.0014541	-0.00158499	-0.00180723	-0.00215132	-0.00248491	-0.00252902	-0.00240416	-0.00216701	-0.00189295	-0.00147646	-0.00103094	-0.000666398	-0.000402926	-0.000273577	-0.000220171	-0.000328849	-0.00066325	-0.00117313	-0.00177013	-0.00239274	-0.00297029	-0.00332339	-0.00341524	-0.00328664	-0.00313899	-0.00304573	-0.00286838	-0.00272101	-0.002647	-0.00248406	-0.00216993	-0.00184844	-0.00169021	-0.0017592
	Sub.3	-0.00181144	-0.00158954	-0.00125185	-0.000855684	-0.000499331	-0.000212594	-4.2272e-05	1.54502e-05	-7.89245e-05	-0.000348758	-0.000763108	-0.00126137	-0.00181599	-0.00240088	-0.00276085	-0.00283137	-0.00283701	-0.00279589	-0.0027086	-0.00257931	-0.00244625	-0.00234914	-0.00227757	-0.00220325	-0.00214977	-0.00212163	-0.00211418	-0.00208397	-0.00203665	-0.00199676	-0.00195793	-0.0019029	-0.00182939	-0.00174884	-0.00173118	-0.00178936	-0.00194014	-0.00217717	-0.00250421	-0.00286996	-0.00319941	-0.00342147	-0.00350981	-0.00343216	-0.0031984	-0.0028472	-0.00242624	-0.00196191
	Sub.4	0.00313111	0.00305862	0.00285306	0.00251064	0.00205093	0.00151004	0.000929315	0.000349146	-0.000190418	-0.000653662	-0.00101725	-0.00127341	-0.00142732	-0.00149201	-0.00148401	-0.00141771	-0.00129988	-0.00113377	-0.000927641	-0.000692982	-0.000436141	-0.000153177	0.00016826	0.000538685	0.00095875	0.0014176	0.00188975	0.0023362	0.00271395	0.00298759	0.00313773	0.00316502	0.00309215	0.00296081	0.00282249	0.00272874	0.00272081	0.00282027	0.00302504	0.00331136	0.00364105	0.00397294	0.0042712	0.00450643	0.0046575	0.00471658	0.00469246	0.00460797
	Sub.5	-0.00567527	-0.00510849	-0.00459682	-0.00419148	-0.00392576	-0.003814	-0.00384956	-0.00400619	-0.00424507	-0.00452194	-0.00479252	-0.00502198	-0.00518874	-0.00527303	-0.00524678	-0.00508104	-0.00475751	-0.00427103	-0.00362896	-0.0028572	-0.00200232	-0.00112264	-0.000278463	0.000470167	0.00106272	0.00144407	0.0015786	0.0014619	0.00112045	0.000602218	-3.57235e-05	-0.000732824	-0.00142311	-0.00203243	-0.00248696	-0.0027356	-0.00276188	-0.00257657	-0.00220539	-0.00168218	-0.00104952	-0.000360306	0.00032723	0.000956208	0.00147272	0.00182579	0.00197303	0.00189002
	Sub.6	-0.000568894	-0.000219804	7.13829e-05	0.000311664	0.000401821	0.000375379	0.000260481	0.000144346	0.000144992	0.00035832	0.000744257	0.00127233	0.00197443	0.00279877	0.00373093	0.00466919	0.0055009	0.00615791	0.00665182	0.00705955	0.00738104	0.00767199	0.00795965	0.00823397	0.00859919	0.00904488	0.00953326	0.00996512	0.0102584	0.0104673	0.0105297	0.0104163	0.0101334	0.00974143	0.00924545	0.00869838	0.00819299	0.00773131	0.00736691	0.00712867	0.00701936	0.00700767	0.00706676	0.00716239	0.00725718	0.00731371	0.00738163	0.0074489
	Sub.7	-0.000949284	-0.00144842	-0.00178275	-0.00192059	-0.00185723	-0.00170693	-0.00174538	-0.00189101	-0.00191385	-0.00193388	-0.00175288	-0.00143173	-0.00101362	-0.000481372	-0.000366948	-0.000644056	-0.000878867	-0.00119667	-0.00135222	-0.00131247	-0.00102703	-0.000331496	0.000303004	0.000607424	0.000767112	0.000834918	0.000807841	0.000805064	0.000777522	0.000905311	0.00105958	0.000963348	0.000712838	0.000615557	0.000556644	0.000715607	0.000952638	0.00123226	0.00160065	0.00166797	0.00136394	0.00100946	0.000557278	0.00029884	0.000219548	0.000268921	0.000653999	0.000982097
	Sub.8	-6.52463e-05	0.000500971	0.00108346	0.00165448	0.00218094	0.00262887	0.00299755	0.00320389	0.00323789	0.00315202	0.00304593	0.0029701	0.00296891	0.00300395	0.00305421	0.00303506	0.00293779	0.00275733	0.0025657	0.0024125	0.00223409	0.00204296	0.00189916	0.00191353	0.00216631	0.0026565	0.00331449	0.00403689	0.00474105	0.00544636	0.00612786	0.00669415	0.00703591	0.00717423	0.00715252	0.00689518	0.00638377	0.00574131	0.00514538	0.00464198	0.00418488	0.00373159	0.00333022	0.00301873	0.0027433	0.00248738	0.00226621	0.00199595
	Sub.9	-0.00244469	-0.00194134	-0.00135915	-0.000603394	0.000195655	0.00111363	0.00208173	0.00297942	0.00380547	0.00453278	0.00516352	0.00568562	0.00605306	0.00629234	0.00648411	0.00655596	0.00658405	0.00663179	0.00670816	0.00684222	0.00700442	0.00713978	0.00736725	0.00761342	0.00784765	0.00807294	0.00831513	0.00859051	0.00890931	0.00917642	0.00946477	0.00974239	0.0099344	0.0100663	0.0101039	0.00996064	0.00965265	0.00910106	0.00830401	0.00741612	0.0063783	0.00530009	0.00426236	0.00333102	0.00253502	0.00190672	0.00137581	0.00105142
	Sub.10	-0.0023462	-0.00297569	-0.00347379	-0.00385218	-0.00415634	-0.00443329	-0.00474834	-0.00501101	-0.00505055	-0.00487081	-0.00457545	-0.00419261	-0.00383288	-0.00341082	-0.00298507	-0.00267409	-0.00249842	-0.00253082	-0.0027615	-0.00317393	-0.00369436	-0.00427445	-0.00487295	-0.00545726	-0.00597325	-0.00630597	-0.00634459	-0.00608041	-0.00561281	-0.00507671	-0.00455465	-0.0041754	-0.00395637	-0.00388437	-0.00399565	-0.00433587	-0.00480408	-0.005317	-0.0056868	-0.00580115	-0.00555138	-0.00495101	-0.00419037	-0.00335615	-0.00257441	-0.0018356	-0.00128402	-0.000933422
	Sub.11	0.00213659	0.00246603	0.00269528	0.00278769	0.00273948	0.00249374	0.00214202	0.00187459	0.00173676	0.00160937	0.00156858	0.00163257	0.00177519	0.00189406	0.00192816	0.00196757	0.00209505	0.00215855	0.00214578	0.0020479	0.00192221	0.00179372	0.00163966	0.00151291	0.00158447	0.00174858	0.00189082	0.00198003	0.00199303	0.00193691	0.00174576	0.00148215	0.00130842	0.00119808	0.00103118	0.000844155	0.00063778	0.000423692	9.60165e-05	-0.000335632	-0.000661417	-0.000762746	-0.000814209	-0.000896948	-0.000965806	-0.00095683	-0.000862796	-0.00078531
	Sub.12	0.0015447	0.00130182	0.000918879	0.000550915	0.000282625	4.47829e-05	-0.000241177	-0.000416904	-0.000478677	-0.000330169	0.000144157	0.000745467	0.00131078	0.00173035	0.0018304	0.0015702	0.00110853	0.00066619	0.000224781	-0.000167165	-0.00047953	-0.000737637	-0.000951562	-0.00108876	-0.00118734	-0.00140409	-0.00169134	-0.00182321	-0.00176852	-0.00168176	-0.00173532	-0.00190664	-0.00206229	-0.00227568	-0.00259631	-0.00293277	-0.00320724	-0.00348875	-0.00383037	-0.0042512	-0.00465102	-0.00491971	-0.0051532	-0.00549248	-0.0057575	-0.00592215	-0.00610493	-0.00627868
	Sub.13	-0.00162776	-0.00155166	-0.00141259	-0.0011301	-0.000716636	-0.000233655	0.000208028	0.000567019	0.000815949	0.000877535	0.000757166	0.000472075	7.61849e-05	-0.000353489	-0.00071584	-0.000932426	-0.000895787	-0.000565114	2.60562e-05	0.00075748	0.00150383	0.00221959	0.00282657	0.00333348	0.0037326	0.0039687	0.00407465	0.00416091	0.00420492	0.004161	0.00412985	0.00415028	0.00425828	0.00442342	0.00458311	0.00480176	0.0050358	0.00521649	0.00531136	0.00526827	0.00505117	0.00468394	0.00419735	0.0037219	0.00331656	0.00296437	0.00264756	0.0024562
	Sub.14	-0.00293206	-0.00225229	-0.00155556	-0.000895941	-0.000355378	5.80881e-05	0.000374464	0.000533612	0.000501766	0.000326729	6.3947e-05	-0.000148944	-0.000327324	-0.000487431	-0.00059597	-0.000576346	-0.000450749	-0.0002263	9.51587e-05	0.000461439	0.000795913	0.00102807	0.00116952	0.00125054	0.00128728	0.00131593	0.00134728	0.00132804	0.00126938	0.00111508	0.000873675	0.000590158	0.000240422	-0.000151397	-0.000520341	-0.000819247	-0.00101442	-0.00106553	-0.00102833	-0.000962073	-0.00087259	-0.000752783	-0.000595809	-0.000433477	-0.000317423	-0.000275108	-0.000299941	-0.000351311
	Sub.15	0.00246641	0.00196071	0.00128136	0.000459355	-0.000497204	-0.00153245	-0.002503	-0.00334301	-0.0040267	-0.00452137	-0.00476107	-0.00477961	-0.0046477	-0.00447438	-0.00433087	-0.00431093	-0.00444275	-0.00476576	-0.00525964	-0.0058204	-0.00641183	-0.00699881	-0.00753578	-0.00798907	-0.00830099	-0.00847327	-0.00851955	-0.00854115	-0.00861375	-0.00865838	-0.00865562	-0.00874174	-0.00898596	-0.00929364	-0.00955859	-0.00974489	-0.00992965	-0.0100454	-0.010085	-0.0100349	-0.00991816	-0.00971132	-0.00945114	-0.00919785	-0.00898526	-0.00876506	-0.00854131	-0.00830988
	Sub.16	0.00864627	0.00851807	0.00831174	0.00799363	0.00760875	0.00716542	0.00667115	0.00608867	0.00542149	0.00473714	0.0040166	0.00329097	0.002553	0.00182813	0.00113234	0.000438296	-0.00020233	-0.000760854	-0.0011947	-0.00152086	-0.00170648	-0.00181267	-0.00182175	-0.00170273	-0.00148797	-0.00124305	-0.00102381	-0.000874447	-0.000769489	-0.000686968	-0.000639423	-0.000577008	-0.000491189	-0.000409314	-0.000340841	-0.000351838	-0.000469819	-0.000702509	-0.00103746	-0.00144816	-0.00191765	-0.00237939	-0.00275941	-0.00304639	-0.00314695	-0.00306592	-0.00278587	-0.0023745
	Sub.17	0.0116531	0.0126517	0.013156	0.013165	0.0128215	0.0122076	0.0113228	0.0102105	0.00903355	0.00790269	0.00681577	0.00588841	0.00516754	0.00471125	0.0043149	0.00386423	0.0032883	0.00259944	0.00184356	0.00108137	0.000311976	-0.00037317	-0.000985941	-0.00124278	-0.00118939	-0.000789169	-7.57127e-05	0.000917449	0.00205954	0.00316792	0.00426636	0.00524856	0.00620979	0.00717834	0.0079717	0.00868407	0.00937635	0.010043	0.010642	0.0111513	0.0115205	0.0117479	0.0118027	0.0117854	0.0118207	0.0118956	0.0119715	0.0120648
[truncated: 1,703 more columns]
