# Supplementary material for: Effects of facial expression and gaze interaction on brain dynamics during a working memory task in preschool children
Source: PLoS One. 2022 Apr 28;17(4):e0266713. doi: 10.1371/journal.pone.0266713 (PMC9049575; doi:10.1371/journal.pone.0266713)
Supplement: S2 File — Fig 2(A), Tables 2 and 7. (ZIP) [file pone.0266713.s012.zip › Fig2a_EEG_raw_data_Chldren_Pz.csv]

## Sheet: Sheet1
Children	Pz	EEG (mV)
Cond.1	Time (ms)	-500	-498	-496	-494	-492	-490	-488	-486	-484	-482	-480	-478	-476	-474	-472	-470	-468	-466	-464	-462	-460	-458	-456	-454	-452	-450	-448	-446	-444	-442	-440	-438	-436	-434	-432	-430	-428	-426	-424	-422	-420	-418	-416	-414	-412	-410	-408	-406
Neutral	Sub.1	-0.00902705	-0.00890291	-0.00856964	-0.00827069	-0.00805748	-0.00772735	-0.00723792	-0.00665023	-0.00609912	-0.00561985	-0.00510103	-0.00461803	-0.00439512	-0.00427068	-0.00410083	-0.00394705	-0.00382664	-0.0038042	-0.0037407	-0.00352711	-0.00344576	-0.00342716	-0.00330535	-0.00309409	-0.00287102	-0.00271038	-0.00259117	-0.00234255	-0.00216285	-0.00213956	-0.00205972	-0.00183909	-0.0015612	-0.00131667	-0.00111689	-0.000789373	-0.000401908	-0.000170209	4.95986e-05	0.000430709	0.000902084	0.00141351	0.00186964	0.00233198	0.00290538	0.00330901	0.00358515	0.00391164
Cong.	Sub.2	0.00561448	0.00548082	0.00527535	0.0049957	0.00463228	0.00421272	0.00388557	0.00391013	0.0041525	0.00448113	0.00483483	0.00517876	0.00541858	0.00549015	0.00539717	0.0053585	0.00522883	0.00497947	0.00454071	0.00400072	0.00337426	0.00258744	0.00171963	0.00107338	0.000720703	0.000507319	0.000315698	0.000186632	7.83044e-05	-0.000176684	-0.000502206	-0.000727495	-0.000600336	-0.000300569	0.000121659	0.000549209	0.000987377	0.00136328	0.00155521	0.00170305	0.00203333	0.00254167	0.00319606	0.00389133	0.00469995	0.00552995	0.0061621	0.00660892
	Sub.3	0.00986439	0.00949475	0.00911261	0.00877139	0.00865443	0.00860579	0.00851873	0.00846749	0.00850417	0.00859412	0.00879078	0.00903246	0.0094847	0.010215	0.0108566	0.0114836	0.0121504	0.0128281	0.0134294	0.0137776	0.013947	0.0139895	0.0137946	0.0132961	0.0126499	0.0119549	0.011269	0.0106861	0.010308	0.0102455	0.0102829	0.0102536	0.0102675	0.0104336	0.0105899	0.0105583	0.0103427	0.0100314	0.0097382	0.00915709	0.00843833	0.00778943	0.00727328	0.0069381	0.00676149	0.00688894	0.00739059	0.00802033
	Sub.4	0.00167215	0.00264651	0.00344183	0.00405329	0.00449955	0.00481893	0.00506054	0.00527971	0.00553187	0.00586437	0.00631168	0.00689234	0.00760841	0.0084505	0.00940597	0.0104655	0.0116194	0.0128517	0.0141409	0.0154632	0.0167962	0.018116	0.0193846	0.0205574	0.0215992	0.0224865	0.0232083	0.0237652	0.0241632	0.02441	0.0245092	0.0244562	0.0242413	0.0238561	0.0232974	0.0225665	0.0216684	0.0206151	0.01943	0.0181507	0.0168267	0.0155133	0.0142636	0.0131237	0.0121309	0.0113116	0.0106795	0.0102331
	Sub.5	-0.00650331	-0.00636132	-0.00610583	-0.00574613	-0.00532071	-0.00488918	-0.00450371	-0.00418395	-0.00393878	-0.0037667	-0.00362653	-0.00345667	-0.00321455	-0.0028936	-0.0025115	-0.00208006	-0.00161176	-0.00113339	-0.000662697	-0.000208752	0.000207749	0.000553629	0.00079216	0.000914013	0.000948885	0.000934816	0.000914844	0.000939844	0.0010454	0.00124394	0.00152111	0.0018425	0.0021699	0.00245401	0.00264835	0.00274068	0.00274583	0.00268578	0.00257605	0.00242865	0.00227083	0.00212828	0.00199904	0.00187261	0.00174014	0.0015805	0.00135855	0.00104102
	Sub.6	-0.00177183	-0.0013145	-0.00087458	-0.000462927	-0.000171979	-0.00011185	-0.000112551	-3.17505e-05	-8.3154e-05	-0.000318908	-0.000533513	-0.000643783	-0.000705609	-0.000898731	-0.00108912	-0.00121657	-0.00130223	-0.001526	-0.00176011	-0.00191854	-0.00199075	-0.00207171	-0.00205033	-0.00189377	-0.00155042	-0.00128949	-0.00103492	-0.000762263	-0.000514808	-0.000398101	-0.000506413	-0.000604964	-0.000658661	-0.000773306	-0.000966443	-0.00122842	-0.00152008	-0.00185303	-0.00235444	-0.00284908	-0.00327538	-0.00357904	-0.003861	-0.00402396	-0.00409438	-0.00408681	-0.00408843	-0.00409131
	Sub.7	0.00703452	0.00663634	0.00629872	0.00596395	0.00561237	0.00517839	0.00468018	0.00415266	0.00369295	0.003321	0.00304381	0.002817	0.00263757	0.0025307	0.00248713	0.00244522	0.00232983	0.00210587	0.00183963	0.00156812	0.00129025	0.0010097	0.000765183	0.00064069	0.000676683	0.000848784	0.0011873	0.00163107	0.00217495	0.00283469	0.00355627	0.00427538	0.00494607	0.00554896	0.00604457	0.0063849	0.00652581	0.0064508	0.00615708	0.00568311	0.00507989	0.00445581	0.00391832	0.00356797	0.00343363	0.00346335	0.00356586	0.00368968
	Sub.8	0.0033572	0.00340505	0.00341355	0.00337348	0.00345846	0.0036519	0.00384198	0.00405236	0.00423931	0.00447796	0.00471961	0.004883	0.00506946	0.00524927	0.00534276	0.00529855	0.0051063	0.00486524	0.00460399	0.00423258	0.00380874	0.00338799	0.00295727	0.00241759	0.00179058	0.00110643	0.000449741	-0.000148985	-0.000710005	-0.00101558	-0.00118838	-0.00129394	-0.00132441	-0.00135364	-0.00131102	-0.00122313	-0.00124136	-0.00124522	-0.00119888	-0.00118891	-0.00123437	-0.00134189	-0.00147112	-0.00154236	-0.00160649	-0.00157488	-0.00139043	-0.00111028
	Sub.9	0.00204855	0.00187869	0.00148319	0.00108934	0.000798125	0.000621446	0.000524643	0.000492728	0.000521867	0.000584859	0.00060768	0.000707824	0.000972946	0.00137652	0.00186187	0.00241254	0.00290236	0.00333944	0.00364806	0.00388458	0.00423589	0.00464077	0.00502003	0.00538327	0.00569127	0.00590087	0.0059102	0.00567212	0.00542807	0.00532178	0.00529824	0.00535678	0.0054898	0.00562523	0.00567093	0.00551864	0.00527927	0.00509682	0.00496475	0.00488138	0.00485357	0.00486301	0.00493965	0.00494522	0.00493324	0.00505139	0.00533683	0.00570275
	Sub.10	0.00888147	0.00850519	0.00785356	0.00695059	0.0059137	0.00483678	0.00378632	0.00280344	0.00194063	0.0012029	0.000573287	6.0511e-05	-0.000404488	-0.000894474	-0.00139584	-0.00184471	-0.00225864	-0.0026763	-0.00307159	-0.00340234	-0.0036392	-0.00378557	-0.00382835	-0.00382247	-0.00381926	-0.00379935	-0.00375913	-0.0036995	-0.00359047	-0.00338878	-0.00309997	-0.00266527	-0.00205303	-0.00123145	-0.000228952	0.000846367	0.00190592	0.00287868	0.00367002	0.00425949	0.00458017	0.00462582	0.00440753	0.00395859	0.00339823	0.00287602	0.00247633	0.00229937
	Sub.11	-0.000324852	-0.000539692	-0.000578661	-0.000444463	-0.000224247	-3.29629e-05	7.59343e-05	6.03694e-05	-6.77997e-05	-0.0002957	-0.000618693	-0.00102422	-0.00137785	-0.00162687	-0.00174047	-0.0017022	-0.00161468	-0.00157289	-0.00153642	-0.00157395	-0.00171522	-0.00197776	-0.00237408	-0.00274387	-0.00302342	-0.00323659	-0.003298	-0.00317356	-0.00291551	-0.00249772	-0.00199078	-0.00145912	-0.000973471	-0.000663072	-0.000568803	-0.000655354	-0.000923863	-0.00128922	-0.00163208	-0.00189539	-0.00199072	-0.00198977	-0.0019719	-0.00193041	-0.00191101	-0.00187992	-0.00180584	-0.00171355
	Sub.12	-0.00419757	-0.00395427	-0.00362625	-0.00321665	-0.00267603	-0.00205236	-0.00144469	-0.000877324	-0.00034192	0.000194792	0.000686945	0.00113068	0.00151202	0.00176962	0.00188021	0.00199468	0.0021269	0.00220078	0.0023105	0.0025502	0.002908	0.00340555	0.00404407	0.00468448	0.005169	0.00551591	0.00565383	0.00557944	0.00536528	0.00497996	0.00451857	0.00406893	0.00371088	0.00350592	0.00334919	0.0032532	0.00333139	0.00348792	0.00367854	0.00387494	0.00416326	0.00456467	0.00500584	0.0053985	0.00581008	0.00616511	0.00639936	0.00643888
	Sub.13	0.00308584	0.00265831	0.00226097	0.00192589	0.00162609	0.00128034	0.000939605	0.000587148	0.000194125	-0.000248164	-0.00074932	-0.00125226	-0.00176771	-0.00229972	-0.00278126	-0.00320418	-0.0035995	-0.00392771	-0.00415774	-0.00420494	-0.00407388	-0.00387611	-0.00370437	-0.00357983	-0.00353935	-0.00348213	-0.00347615	-0.00347281	-0.00343073	-0.00339136	-0.00334532	-0.0032747	-0.00314115	-0.00299891	-0.00285094	-0.00267006	-0.00238991	-0.00199818	-0.0015521	-0.00102897	-0.000430924	0.000192732	0.000765486	0.00125341	0.00169556	0.00209387	0.00236251	0.00246973
	Sub.14	-0.000146238	-0.000576044	-0.000658202	-0.000692411	-0.00078803	-0.000975344	-0.00135458	-0.00176598	-0.00213698	-0.00251717	-0.00267008	-0.00264473	-0.00266435	-0.00271018	-0.00288189	-0.00306449	-0.00309537	-0.00299968	-0.00265223	-0.00197754	-0.00131087	-0.000714886	-0.000315187	-0.00012846	3.78628e-05	0.00018426	0.000350856	0.000789719	0.00128631	0.00168083	0.00196983	0.00203074	0.00201635	0.00204865	0.00208275	0.00235015	0.00277629	0.0031527	0.00346773	0.00357436	0.00352544	0.00351948	0.00345513	0.00345347	0.00364204	0.00375251	0.00376848	0.00360029
	Sub.15	0.00445078	0.00430181	0.00408579	0.0037063	0.00312219	0.00238615	0.00150071	0.000478474	-0.000582886	-0.00166654	-0.0027536	-0.00381671	-0.00473645	-0.00553127	-0.00614081	-0.00658002	-0.00685709	-0.00702398	-0.00698675	-0.00681614	-0.00658238	-0.00640154	-0.00626343	-0.00619987	-0.00618514	-0.00623494	-0.00637238	-0.00657526	-0.00677166	-0.00695157	-0.00707409	-0.00723224	-0.00743141	-0.00762448	-0.00777484	-0.00785697	-0.00790219	-0.00800386	-0.00812262	-0.00822244	-0.00833075	-0.00846747	-0.0085955	-0.00871316	-0.00884247	-0.00895763	-0.00896957	-0.00881745
	Sub.16	0.000711906	0.00107498	0.00119146	0.00108045	0.000798619	0.000439735	0.000107212	-0.000101563	-0.000104671	0.000136396	0.000532367	0.000968335	0.00136748	0.00169173	0.00197746	0.00214094	0.0020668	0.00176839	0.00136552	0.000925917	0.000484846	2.55841e-05	-0.000466332	-0.000911205	-0.00125836	-0.00148643	-0.0016581	-0.0018849	-0.00216325	-0.00247865	-0.00285421	-0.00336478	-0.00406707	-0.00488454	-0.0057094	-0.00653615	-0.00737832	-0.00817759	-0.0088404	-0.00933957	-0.00972265	-0.0100072	-0.0102108	-0.0103693	-0.0104748	-0.0104528	-0.0104103	-0.0104063
	Sub.17	-0.00434342	-0.00402184	-0.00358011	-0.0030945	-0.00254833	-0.00193792	-0.00128608	-0.00063997	1.41921e-05	0.000715645	0.00142078	0.00206187	0.0025963	0.00302727	0.00338236	0.00359777	0.00366225	0.00358493	0.0034178	0.00326405	0.00317577	0.00315005	0.00316877	0.00319397	0.00322508	0.00331471	0.00348029	0.0036714	0.00391192	0.00424799	0.00467528	0.00506586	0.005325	0.00555809	0.00569775	0.00573463	0.0056818	0.00562589	0.00560343	0.0055941	0.00557684	0.00550347	0.00545065	0.00544258	0.00547086	0.00548455	0.0054795	0.00545917
Cond.2	Time (ms)	-500	-498	-496	-494	-492	-490	-488	-486	-484	-482	-480	-478	-476	-474	-472	-470	-468	-466	-464	-462	-460	-458	-456	-454	-452	-450	-448	-446	-444	-442	-440	-438	-436	-434	-432	-430	-428	-426	-424	-422	-420	-418	-416	-414	-412	-410	-408	-406
Neutral	Sub.1	-0.00225616	-0.00245075	-0.00278386	-0.00303924	-0.00343821	-0.00387074	-0.00421393	-0.00436667	-0.00435022	-0.00453759	-0.00486135	-0.00501176	-0.00511742	-0.00522825	-0.00523193	-0.00504288	-0.00461204	-0.00429486	-0.0042044	-0.00407726	-0.00388186	-0.00378181	-0.00366158	-0.00339618	-0.00291627	-0.0024862	-0.00232755	-0.00222037	-0.00195315	-0.00178261	-0.00163381	-0.00139546	-0.000985478	-0.000479804	-0.000269217	-0.000253165	-0.00014371	-9.82213e-05	-0.000133208	-9.95823e-05	0.000120658	0.00055459	0.000819487	0.000789102	0.000770532	0.000812507	0.000745536	0.000702685
Incong.	Sub.2	-0.00598839	-0.00642061	-0.00674281	-0.00692895	-0.0070674	-0.00726822	-0.00734278	-0.00726897	-0.00709973	-0.00694234	-0.00683829	-0.00671218	-0.0065914	-0.00656533	-0.00669782	-0.00682177	-0.00698815	-0.0071992	-0.00729378	-0.00719087	-0.00691426	-0.00654803	-0.00609473	-0.00539349	-0.00450896	-0.00362674	-0.00299197	-0.0025404	-0.00220912	-0.00197172	-0.00181795	-0.00163094	-0.00130159	-0.000887031	-0.00035439	0.00021077	0.000783734	0.0013387	0.00184259	0.00236263	0.00297275	0.00362965	0.00435037	0.00513321	0.00586338	0.00654701	0.00703686	0.00727224
	Sub.3	0.00727523	0.00708307	0.00677856	0.00642995	0.00588404	0.00510946	0.00421984	0.00328856	0.00227797	0.00113345	-5.66263e-05	-0.00116283	-0.00212852	-0.00297024	-0.00360382	-0.00392096	-0.00393908	-0.00369006	-0.00325814	-0.00269763	-0.00202378	-0.00146199	-0.000959283	-0.000483133	-3.27496e-05	0.000359817	0.000712934	0.00104753	0.00141715	0.00170617	0.00186543	0.00198047	0.0021389	0.0022396	0.00232537	0.00239977	0.0025224	0.00272725	0.0028377	0.00296476	0.00322445	0.00350355	0.00372136	0.00383409	0.00382498	0.00373666	0.00346949	0.00307505
	Sub.4	0.0100238	0.00938497	0.00863581	0.00781209	0.00693925	0.00604024	0.00514317	0.00428339	0.00349966	0.00282895	0.00230295	0.00194748	0.00178363	0.00182253	0.00205853	0.00246974	0.00302267	0.00367599	0.00438862	0.00512937	0.00588037	0.00663459	0.00739326	0.00816628	0.00896843	0.00980826	0.0106768	0.0115455	0.0123754	0.0131265	0.0137595	0.0142365	0.0145299	0.0146284	0.0145409	0.0142959	0.013933	0.0134903	0.0129971	0.0124788	0.0119627	0.0114749	0.0110338	0.0106511	0.0103368	0.0100973	0.00992809	0.00980882
	Sub.5	0.00250378	0.00231492	0.00194036	0.0013945	0.000710018	-4.33595e-05	-0.000765227	-0.00136495	-0.00178671	-0.00200061	-0.00200956	-0.00185672	-0.00159522	-0.00125571	-0.000839209	-0.000344153	0.000210293	0.000801822	0.00139758	0.00192907	0.00231505	0.00250243	0.0024951	0.00233704	0.00206652	0.00171457	0.00131776	0.000909231	0.000515716	0.000170707	-6.83987e-05	-0.000128842	3.72775e-05	0.000433746	0.00103366	0.00177373	0.00254746	0.00324264	0.00378913	0.00417758	0.00442938	0.00455778	0.00457799	0.0045079	0.00434633	0.00408277	0.00372896	0.00334464
	Sub.6	-0.00416713	-0.00455622	-0.00468801	-0.00462549	-0.00460079	-0.00451575	-0.00415821	-0.00367339	-0.00345713	-0.00338801	-0.00325314	-0.00306153	-0.00297442	-0.00302377	-0.00298282	-0.00265304	-0.00244308	-0.00237216	-0.00220865	-0.0018947	-0.00154421	-0.00125239	-0.000838969	-0.000117592	0.000545433	0.000947788	0.00124632	0.00157765	0.00183439	0.00184056	0.00178238	0.00191897	0.00214089	0.00206861	0.00182103	0.00158655	0.00129948	0.000844116	0.000298483	-0.000143876	-0.000279496	-0.000548296	-0.000907347	-0.00114375	-0.00121528	-0.0012583	-0.00145344	-0.00165971
	Sub.7	0.00166452	0.00133803	0.00100635	0.000760688	0.000608283	0.000550352	0.000601486	0.000769287	0.00103298	0.00144683	0.00193073	0.00245511	0.00294957	0.00336772	0.00367565	0.00381911	0.00378477	0.00360951	0.00329185	0.00286055	0.00224698	0.001489	0.000688243	-8.95955e-05	-0.000934302	-0.00184602	-0.00275408	-0.00358748	-0.00427937	-0.00480913	-0.00515668	-0.00542306	-0.00561885	-0.00580212	-0.00593228	-0.0060672	-0.00620022	-0.00627665	-0.00633357	-0.00634513	-0.00625677	-0.0060946	-0.00584908	-0.00552662	-0.00520088	-0.00489971	-0.00473809	-0.00475033
	Sub.8	-0.00255613	-0.00314529	-0.0037241	-0.00413853	-0.00442324	-0.00475814	-0.00504242	-0.00534029	-0.00562267	-0.00585968	-0.00613493	-0.00629146	-0.00644008	-0.00666216	-0.00689297	-0.00714229	-0.00745793	-0.0078052	-0.00825344	-0.0086015	-0.00879112	-0.00892838	-0.00901061	-0.00902761	-0.00897056	-0.0088853	-0.00880486	-0.00870372	-0.00852863	-0.00829988	-0.00811695	-0.00788892	-0.00765153	-0.00748952	-0.00734241	-0.0072216	-0.00702449	-0.00675599	-0.00662167	-0.00644996	-0.00630409	-0.00624202	-0.00621878	-0.00629321	-0.00632562	-0.0062769	-0.00626732	-0.00625573
	Sub.9	-0.00423931	-0.00455541	-0.00497798	-0.00544015	-0.00558429	-0.00544641	-0.00533302	-0.00508608	-0.00459577	-0.00392321	-0.00324315	-0.00271221	-0.00208308	-0.0012794	-0.000749019	-0.000533371	-0.000460088	-0.000479526	-0.000719104	-0.00125254	-0.00190734	-0.00226136	-0.00254695	-0.00291236	-0.00319622	-0.00329883	-0.00324307	-0.00324109	-0.00333594	-0.00314867	-0.00278479	-0.00256707	-0.00239464	-0.00216025	-0.00187563	-0.00165101	-0.00159391	-0.00145422	-0.00109748	-0.000914323	-0.000928628	-0.000972435	-0.00099912	-0.00107751	-0.00135144	-0.00162628	-0.00150445	-0.00119887
	Sub.10	-0.00215663	-0.00101896	-6.05904e-05	0.000602378	0.000958226	0.00107106	0.00101277	0.000822111	0.000620665	0.000423561	0.000262856	0.000139973	0.000107702	0.000184478	0.000387103	0.000731667	0.00118912	0.00174816	0.00237156	0.0029695	0.00339893	0.00360924	0.0035479	0.00314265	0.0024426	0.00154015	0.000599605	-0.000281696	-0.00103384	-0.00158999	-0.00189733	-0.00197797	-0.00186026	-0.00164997	-0.00139671	-0.00115755	-0.000992222	-0.000970979	-0.00108695	-0.00136111	-0.00174643	-0.00219096	-0.00262645	-0.00303745	-0.0034283	-0.00378858	-0.00411409	-0.00437101
	Sub.11	0.00453623	0.00450697	0.00453168	0.00476223	0.00513888	0.00561614	0.00612741	0.00653977	0.0067259	0.00673273	0.00662195	0.00646093	0.00628019	0.00605732	0.00574449	0.00532063	0.00481527	0.00431033	0.00384447	0.00348394	0.0032858	0.00320634	0.00316594	0.0030962	0.0029088	0.00256507	0.00213783	0.00167877	0.00128109	0.000924057	0.000591782	0.000242217	-0.000166197	-0.000661265	-0.0011672	-0.00163675	-0.00195682	-0.00209622	-0.0021268	-0.00214286	-0.00217101	-0.00227267	-0.00239981	-0.00256445	-0.00266327	-0.0027215	-0.00273775	-0.00272671
	Sub.12	0.00200936	0.00210507	0.00198184	0.0017088	0.00136016	0.00105729	0.000776326	0.000554927	0.000356026	7.67764e-05	-0.000393056	-0.00101738	-0.00177805	-0.00256101	-0.00327247	-0.00375985	-0.00393402	-0.00381092	-0.00351901	-0.00307935	-0.00259583	-0.00213917	-0.00190638	-0.00207905	-0.00252083	-0.00301827	-0.00365251	-0.00442115	-0.00508888	-0.00561133	-0.00612337	-0.00663578	-0.00702017	-0.00733638	-0.00771187	-0.00808805	-0.00837216	-0.00860598	-0.00877964	-0.0088316	-0.00877093	-0.00862037	-0.00842768	-0.00827345	-0.00817917	-0.00797884	-0.00766794	-0.00734352
	Sub.13	-0.002282	-0.0019298	-0.001385	-0.000621957	0.000298161	0.00125118	0.00212321	0.00282805	0.00329968	0.00356559	0.00366325	0.0036134	0.00345879	0.00325583	0.00297053	0.00268811	0.00244707	0.00225364	0.00209587	0.00198646	0.00196802	0.00200356	0.00202896	0.00202336	0.00200395	0.00195259	0.00184553	0.00174605	0.0016586	0.00159726	0.00149371	0.00134664	0.00120165	0.00105186	0.000891434	0.000706373	0.000499465	0.000349852	0.000217626	3.81348e-05	-0.000194674	-0.000452064	-0.000679056	-0.000862234	-0.000977916	-0.000987221	-0.00093724	-0.000913551
	Sub.14	0.000528826	-6.43262e-05	-0.000688445	-0.00127692	-0.0016924	-0.00175187	-0.00158974	-0.00142894	-0.00152027	-0.00184612	-0.00226408	-0.00275168	-0.00309847	-0.00314595	-0.00290789	-0.00260322	-0.0025187	-0.00274037	-0.00315378	-0.00374128	-0.00432881	-0.00475607	-0.0048753	-0.00483386	-0.00483976	-0.00502561	-0.00530572	-0.00552129	-0.00560525	-0.00543037	-0.0048906	-0.00410266	-0.00332206	-0.00281203	-0.00258955	-0.00248095	-0.00245278	-0.00232055	-0.00197661	-0.00146216	-0.000906408	-0.000573988	-0.000480447	-0.000508941	-0.000593526	-0.000614981	-0.000456627	-2.71019e-05
	Sub.15	0.00742256	0.00765542	0.00773917	0.00774883	0.00776945	0.00780602	0.0077883	0.00771127	0.00764493	0.00769052	0.00780488	0.00799644	0.00811739	0.00811672	0.0079985	0.00778767	0.00747231	0.00701794	0.00646898	0.00580014	0.00500762	0.00421008	0.00354586	0.0030459	0.00273624	0.00252697	0.00234256	0.00220934	0.00207229	0.00195397	0.00179997	0.00158185	0.00127178	0.000903733	0.000525592	0.000231824	0.00012331	0.000159696	0.000285026	0.000461184	0.000602666	0.00070182	0.000724272	0.000631096	0.000437888	0.000227829	9.42164e-05	4.68939e-05
	Sub.16	-0.00370356	-0.00320263	-0.00251215	-0.00179278	-0.00118297	-0.000665728	-0.000235453	2.82844e-05	0.000106016	3.82729e-05	-0.000154512	-0.000425865	-0.000717158	-0.00103816	-0.0012711	-0.00143266	-0.00150272	-0.00150853	-0.00152391	-0.00161012	-0.0017379	-0.00189745	-0.00211905	-0.00237197	-0.00262511	-0.00290028	-0.00322845	-0.00362025	-0.00408834	-0.00456192	-0.00505819	-0.00568694	-0.00640193	-0.00708574	-0.00763606	-0.00801327	-0.00811489	-0.00792884	-0.00741494	-0.00660725	-0.00560949	-0.00449681	-0.00332213	-0.00220249	-0.00124282	-0.000523248	-8.59099e-05	0.000117165
	Sub.17	-0.0088952	-0.00881428	-0.00880929	-0.00894112	-0.00916011	-0.00931028	-0.00929483	-0.00912209	-0.00870289	-0.00802604	-0.00711681	-0.0060826	-0.00495543	-0.00371622	-0.00248036	-0.00146497	-0.000739727	-0.000358388	-0.000307735	-0.000511326	-0.000868468	-0.00124835	-0.00153007	-0.00171089	-0.00183272	-0.00193004	-0.0019775	-0.00200548	-0.00205359	-0.00215661	-0.00228533	-0.00245446	-0.0026372	-0.0028301	-0.0030451	-0.00328648	-0.00350357	-0.00362175	-0.00369242	-0.00367586	-0.0034934	-0.00314883	-0.00278016	-0.0025361	-0.00245217	-0.00259856	-0.0029768	-0.00354592
Cond.3	Time (ms)	-500	-498	-496	-494	-492	-490	-488	-486	-484	-482	-480	-478	-476	-474	-472	-470	-468	-466	-464	-462	-460	-458	-456	-454	-452	-450	-448	-446	-444	-442	-440	-438	-436	-434	-432	-430	-428	-426	-424	-422	-420	-418	-416	-414	-412	-410	-408	-406
Angry	Sub.1	0.00291213	0.00299019	0.00311849	0.00313517	0.00317762	0.00312346	0.00295695	0.00282366	0.00266249	0.00258066	0.00254761	0.00230289	0.00197822	0.00158676	0.00108986	0.000702998	0.000468781	0.000391922	0.000534632	0.000604539	0.000598346	0.000577979	0.000447779	0.000330792	0.000329967	0.000412297	0.000730933	0.00109488	0.00134153	0.0015452	0.00163267	0.00161764	0.00166312	0.00173618	0.00190917	0.00213719	0.0021858	0.00217233	0.00203436	0.00174579	0.00146619	0.00124242	0.00106783	0.00101102	0.000771766	0.00042043	-5.11607e-06	-0.00054117
Cong.	Sub.2	0.00231236	0.00264668	0.00308149	0.00358702	0.00417002	0.00484066	0.00540116	0.00575207	0.00610181	0.00642083	0.00665638	0.00677221	0.00685625	0.00715448	0.00751438	0.00778199	0.008094	0.00845769	0.00872673	0.00875566	0.0085484	0.00826507	0.00789151	0.00738622	0.00680075	0.00631186	0.00599668	0.00574068	0.00538574	0.00495681	0.00460717	0.00419565	0.00361315	0.00303993	0.00260673	0.00229124	0.00210095	0.0020388	0.0022488	0.00266618	0.00322569	0.00391522	0.00464778	0.00530812	0.00571691	0.0058884	0.00600437	0.00606559
	Sub.3	-0.00340261	-0.00302974	-0.00243858	-0.00179666	-0.00122186	-0.000844629	-0.000620094	-0.000654501	-0.000935131	-0.00138733	-0.00179939	-0.00220111	-0.00256768	-0.00278965	-0.00268576	-0.00213134	-0.00126497	-9.44605e-05	0.00137307	0.00309581	0.00485583	0.00650788	0.00801965	0.00938851	0.0104986	0.011376	0.0120945	0.0128043	0.0134382	0.0139646	0.0145108	0.0152646	0.0160969	0.0168202	0.0173237	0.0176793	0.0178388	0.0178392	0.0176415	0.0173502	0.016942	0.0162495	0.0155197	0.0148225	0.0142073	0.0135168	0.0126065	0.0116592
	Sub.4	0.0297207	0.0288725	0.0277685	0.0264926	0.0251179	0.0236943	0.0222377	0.0207332	0.0191453	0.0174224	0.0155134	0.0133949	0.0110832	0.0086253	0.00609168	0.00357052	0.00115871	-0.00104894	-0.00297173	-0.00456077	-0.00581013	-0.0067516	-0.00744234	-0.00795076	-0.00834123	-0.00866651	-0.00896501	-0.00925941	-0.00956069	-0.00987463	-0.0102063	-0.010562	-0.0109498	-0.0113788	-0.0118499	-0.0123418	-0.0128035	-0.0131656	-0.0133625	-0.0133514	-0.0131193	-0.0126828	-0.0120871	-0.0113982	-0.0106898	-0.0100373	-0.00950569	-0.00913213
	Sub.5	0.00222585	0.0022411	0.00213593	0.00191715	0.00162466	0.00132747	0.00110506	0.00100101	0.00102011	0.0011477	0.0013581	0.00163404	0.00196777	0.00236327	0.00284033	0.00339603	0.00398374	0.00453585	0.00498469	0.0052862	0.00543318	0.0054501	0.00539157	0.00531685	0.0052568	0.00522048	0.0052007	0.00517606	0.0051339	0.00507961	0.00504136	0.00505309	0.00510871	0.00516417	0.00516523	0.00506176	0.00482792	0.00446263	0.00399355	0.00348138	0.00297949	0.00251002	0.00207447	0.00165988	0.00125521	0.000864421	0.000509653	0.000241199
	Sub.6	-0.00440141	-0.00468016	-0.0049734	-0.00532177	-0.0056024	-0.00585307	-0.00599132	-0.00617726	-0.00632743	-0.00634318	-0.00623759	-0.00605231	-0.00585563	-0.0056014	-0.00523401	-0.00496179	-0.00473794	-0.00452542	-0.00433136	-0.00417634	-0.00414949	-0.00411687	-0.00408291	-0.0040754	-0.00409145	-0.00408754	-0.00394878	-0.00360324	-0.00320187	-0.0026352	-0.00198462	-0.00125819	-0.000602837	-4.78498e-05	0.000408819	0.000722837	0.000822652	0.000786158	0.000616793	0.000397379	5.11946e-05	-0.000286215	-0.000557121	-0.0006814	-0.000632717	-0.000519139	-0.000240013	0.000180287
	Sub.7	0.00973819	0.00976119	0.0098085	0.00976738	0.00954146	0.00921077	0.00877247	0.00822341	0.00755829	0.00677527	0.00602651	0.0054051	0.00485684	0.0044207	0.00411738	0.00393992	0.00395691	0.00411453	0.00437709	0.00468409	0.00485886	0.00485137	0.00468024	0.00439396	0.00406928	0.00369442	0.00329087	0.00294892	0.0027137	0.00260131	0.002669	0.00291332	0.00332454	0.00371911	0.00404226	0.0042408	0.00432736	0.00417595	0.00379156	0.00320964	0.00243146	0.00155364	0.000669992	-0.000160495	-0.000865046	-0.00150175	-0.002118	-0.00273616
	Sub.8	0.00630772	0.00687398	0.0071534	0.00719139	0.00700203	0.00676997	0.0066437	0.00637578	0.00605991	0.00589934	0.00565774	0.00527833	0.00491244	0.00456161	0.00444835	0.00439233	0.00427127	0.0042178	0.00401015	0.00344614	0.00273655	0.00190837	0.00128832	0.000993617	0.000848313	0.00102813	0.00150698	0.00189207	0.00225405	0.00257687	0.00297736	0.00351908	0.0038819	0.00416552	0.0044877	0.00451396	0.00413921	0.00345006	0.002649	0.0021265	0.00173436	0.00139515	0.00135602	0.00142703	0.00135043	0.00125937	0.00114083	0.00121621
	Sub.9	0.00182954	0.00146388	0.00105225	0.000725031	0.000282167	-8.39528e-05	-0.000131297	-8.31246e-05	-5.78151e-05	-9.45945e-05	-0.00032345	-0.000625661	-0.000981141	-0.00146697	-0.00184358	-0.00215191	-0.00239505	-0.00250771	-0.00252992	-0.00244775	-0.00208051	-0.00163231	-0.000877443	0.000147935	0.00124087	0.00230169	0.00323111	0.00380254	0.00407534	0.00398242	0.00377206	0.00354943	0.00318774	0.0027258	0.00223579	0.00168954	0.00127205	0.00104749	0.00100589	0.00134887	0.00185676	0.00244337	0.00318211	0.00373032	0.00395359	0.00399458	0.00383108	0.00369283
	Sub.10	-0.00282474	-0.0026628	-0.00244323	-0.0021554	-0.00186896	-0.00168003	-0.00157414	-0.00159509	-0.00168052	-0.00182992	-0.00207437	-0.00230438	-0.00243344	-0.00244619	-0.00236456	-0.00223883	-0.0020807	-0.00199014	-0.00200647	-0.00210429	-0.00231386	-0.00256177	-0.00271561	-0.00271292	-0.00253514	-0.0021501	-0.00145294	-0.000584171	0.000303703	0.00113962	0.0018768	0.00253039	0.00304185	0.00337677	0.00363887	0.0038644	0.00417393	0.00458455	0.00501408	0.00537364	0.00556587	0.00554397	0.00535486	0.00510443	0.0047861	0.00437616	0.00384497	0.00327376
	Sub.11	0.0052612	0.00543468	0.00572739	0.00606188	0.00633395	0.00647462	0.00635029	0.0059996	0.00549656	0.00492863	0.00452383	0.00436907	0.00451209	0.00485969	0.00520811	0.00541884	0.00553826	0.005526	0.00538898	0.00513868	0.00480732	0.00436858	0.00375941	0.00291213	0.00188991	0.000852855	-4.62715e-05	-0.0006491	-0.000976454	-0.00108112	-0.00101692	-0.000915279	-0.000824702	-0.000706601	-0.000591001	-0.000414842	-0.000180015	6.78823e-05	0.000232639	0.000194997	-0.00016363	-0.000794206	-0.00160116	-0.00239122	-0.0030022	-0.00337584	-0.00352325	-0.00355209
	Sub.12	0.00321855	0.00324862	0.00308002	0.00273578	0.00218603	0.00162295	0.00105103	0.000467003	3.77159e-05	-6.29699e-05	0.000187932	0.000690569	0.00128696	0.00191025	0.00243752	0.00277142	0.00275563	0.0025643	0.00224249	0.00184592	0.00145033	0.00113891	0.00100481	0.00099393	0.00120213	0.00177478	0.00258993	0.00338418	0.00406817	0.00456186	0.00481042	0.00475263	0.00431433	0.00363453	0.0028849	0.00214241	0.0013366	0.000647437	0.000128288	-0.000352357	-0.000949816	-0.00168998	-0.00256502	-0.00345902	-0.00432266	-0.00504934	-0.00545428	-0.00542872
	Sub.13	0.00426445	0.00468747	0.00506495	0.00540063	0.00567368	0.00596834	0.00627128	0.00647628	0.00652418	0.0064048	0.00613275	0.00587889	0.00558765	0.00531984	0.00513803	0.00495396	0.00475406	0.00453531	0.00432388	0.00427146	0.00436544	0.00462216	0.00508749	0.00555293	0.00583638	0.00588394	0.00569556	0.0053892	0.0051089	0.0049009	0.00486876	0.00495494	0.00506412	0.00517111	0.00528701	0.00538787	0.00558494	0.00580733	0.0060616	0.00636763	0.00662336	0.00674773	0.00670517	0.00647682	0.00613749	0.00576159	0.00536278	0.00508695
	Sub.14	0.00547273	0.005668	0.00579604	0.00585403	0.00583666	0.00585465	0.00585513	0.00572179	0.00547591	0.00519126	0.00496294	0.00494764	0.00502134	0.00523849	0.00553978	0.00569808	0.00572099	0.00556168	0.00530785	0.00511429	0.00493488	0.0048709	0.00497709	0.00511147	0.00512939	0.00498191	0.00469214	0.00441959	0.00428817	0.00422137	0.00433173	0.00460572	0.0048051	0.00488224	0.0048253	0.00476201	0.00479536	0.00477034	0.00481604	0.00496084	0.00503702	0.00502289	0.00493122	0.00479612	0.00481508	0.00488042	0.00501983	0.00527438
	Sub.15	-0.00136449	-0.00141576	-0.0011484	-0.000579257	0.000214433	0.00125657	0.00238651	0.00357023	0.0047004	0.00570652	0.00661779	0.00738757	0.00794993	0.00830893	0.00854793	0.0086506	0.0086152	0.00848067	0.00829178	0.00803509	0.00776007	0.00748708	0.00726094	0.00697316	0.00661149	0.00623606	0.00581563	0.00537038	0.00487471	0.00430406	0.00365121	0.00290382	0.00212198	0.00132869	0.000558046	-0.00014522	-0.000758652	-0.00130735	-0.00174287	-0.00215134	-0.00255338	-0.00297382	-0.00335769	-0.00372635	-0.00409099	-0.00441124	-0.00466059	-0.00485196
	Sub.16	0.00281826	0.00235637	0.00174783	0.000963854	9.1536e-05	-0.000784345	-0.00149356	-0.00206679	-0.00250367	-0.00277768	-0.00293479	-0.00293749	-0.00286279	-0.00287489	-0.00298047	-0.00311275	-0.00331444	-0.00357328	-0.00385037	-0.00399958	-0.00401344	-0.00402685	-0.00401201	-0.00394161	-0.00373452	-0.00339225	-0.00294195	-0.00241612	-0.00186367	-0.00132983	-0.00079347	-0.00028625	0.000179054	0.0005669	0.000816473	0.00102016	0.00122844	0.00145452	0.00166284	0.00179049	0.00178736	0.00171293	0.00158749	0.00143738	0.00124397	0.0010607	0.000979225	0.000963861
	Sub.17	-0.0034871	-0.00391255	-0.00428147	-0.00455641	-0.0047477	-0.00488805	-0.00499184	-0.00519453	-0.00552787	-0.00590128	-0.00631233	-0.00670355	-0.00707585	-0.00736637	-0.00755055	-0.00766338	-0.00778912	-0.00792954	-0.00808679	-0.00825621	-0.00845299	-0.00861552	-0.00869215	-0.00868982	-0.00866078	-0.00861166	-0.00855244	-0.00853378	-0.00861966	-0.00878657	-0.0089143	-0.00900812	-0.00915418	-0.009339	-0.00943123	-0.00937906	-0.00918987	-0.00887752	-0.00839308	-0.00779984	-0.00717771	-0.00654132	-0.00590764	-0.00532288	-0.00477844	-0.00428867	-0.00383827	-0.00346561
Cond.4	Time (ms)	-500	-498	-496	-494	-492	-490	-488	-486	-484	-482	-480	-478	-476	-474	-472	-470	-468	-466	-464	-462	-460	-458	-456	-454	-452	-450	-448	-446	-444	-442	-440	-438	-436	-434	-432	-430	-428	-426	-424	-422	-420	-418	-416	-414	-412	-410	-408	-406
Angry	Sub.1	-0.00308531	-0.00362392	-0.00407921	-0.00429018	-0.00426309	-0.00430471	-0.00429217	-0.00439022	-0.00465898	-0.00489287	-0.00505467	-0.00509385	-0.00488729	-0.00472722	-0.00456869	-0.00447272	-0.00458462	-0.00472878	-0.00474655	-0.00469154	-0.00437213	-0.0039975	-0.00367125	-0.0033384	-0.00326676	-0.0034005	-0.00350247	-0.00358736	-0.00347914	-0.00321863	-0.00308174	-0.00289682	-0.00282567	-0.0029311	-0.00298718	-0.00298715	-0.00289846	-0.00262712	-0.00248338	-0.00240472	-0.00246005	-0.002815	-0.00326528	-0.00359913	-0.00384173	-0.00379231	-0.00361885	-0.00343239
Incong.	Sub.2	-0.00411088	-0.0039804	-0.00371994	-0.00356157	-0.00350272	-0.00338928	-0.00324522	-0.00327122	-0.00326162	-0.00312061	-0.00282219	-0.00249888	-0.00218004	-0.00188441	-0.00165695	-0.00165563	-0.00188988	-0.00213063	-0.0023964	-0.00272503	-0.00303554	-0.0032423	-0.00330187	-0.00329849	-0.003315	-0.00308476	-0.00272515	-0.00243061	-0.0023554	-0.00246902	-0.00266727	-0.00304644	-0.00363635	-0.00429007	-0.00486949	-0.00524519	-0.00548049	-0.00557744	-0.00551433	-0.00533941	-0.00528282	-0.00536837	-0.00535516	-0.00538572	-0.00555269	-0.00582669	-0.00614808	-0.00655711
	Sub.3	0.00791253	0.00824199	0.0085155	0.00863506	0.00861032	0.00854526	0.00804298	0.00720698	0.00638387	0.00575834	0.00533935	0.00515668	0.00536843	0.00612314	0.00685923	0.00737974	0.00770609	0.00798314	0.00806045	0.00786129	0.00744259	0.00701084	0.00646559	0.00577463	0.00510482	0.00471901	0.00445459	0.00407736	0.00351345	0.00292382	0.00233283	0.00131993	-0.000165616	-0.00179533	-0.00343275	-0.00484218	-0.00599885	-0.00669985	-0.00668822	-0.00645036	-0.00613609	-0.00563052	-0.00497327	-0.00430353	-0.00367952	-0.00304466	-0.00210743	-0.00100198
	Sub.4	0.0151577	0.0143354	0.0134048	0.0123998	0.0113696	0.0103669	0.00943674	0.00861416	0.00792194	0.00736411	0.00692403	0.00657097	0.00626836	0.00598055	0.00568015	0.00535383	0.00500058	0.0046271	0.00424272	0.00385433	0.00345978	0.00304008	0.00255926	0.00197867	0.00127126	0.000426953	-0.000548435	-0.00163598	-0.00280154	-0.00399364	-0.00515324	-0.00622789	-0.0071788	-0.00797864	-0.00860781	-0.00905704	-0.00933089	-0.00944534	-0.00942191	-0.00928612	-0.00906794	-0.00879729	-0.00850033	-0.00820006	-0.00791482	-0.0076534	-0.00741167	-0.00717229
	Sub.5	0.00315372	0.00241699	0.00165342	0.000931735	0.000291224	-0.000254769	-0.000701959	-0.00104627	-0.00128921	-0.00143954	-0.00151196	-0.00152935	-0.00152471	-0.00152982	-0.00155315	-0.00157853	-0.00158725	-0.00156982	-0.00152375	-0.00146054	-0.00141302	-0.00142127	-0.00150606	-0.00164919	-0.00180592	-0.00193811	-0.00202905	-0.00208623	-0.00213789	-0.00221574	-0.00233299	-0.00246839	-0.00257606	-0.00261429	-0.0025594	-0.00240823	-0.00218041	-0.00191046	-0.00163352	-0.00136837	-0.0011059	-0.000824603	-0.000516136	-0.000190908	0.000125177	0.00039148	0.000561559	0.000604212
	Sub.6	-0.00197605	-0.00182667	-0.00197511	-0.00226227	-0.00250692	-0.00256277	-0.00256598	-0.00273582	-0.00283378	-0.00281689	-0.00300033	-0.00326079	-0.00357032	-0.00371511	-0.00371227	-0.0038886	-0.0040705	-0.00407211	-0.00419369	-0.00446221	-0.00473098	-0.00484446	-0.00470052	-0.00461441	-0.00453622	-0.00430603	-0.00405881	-0.00403256	-0.00409663	-0.00410918	-0.00387997	-0.00362589	-0.00355597	-0.00339812	-0.00308532	-0.00296745	-0.00297254	-0.00297425	-0.00281501	-0.00253603	-0.00247793	-0.00247069	-0.00236873	-0.00252829	-0.00290501	-0.0034013	-0.00378862	-0.0039372
	Sub.7	0.00634595	0.0060945	0.00584658	0.00564143	0.0054937	0.0053929	0.0053663	0.00545343	0.00566358	0.00596387	0.00637507	0.00688736	0.00747553	0.00807399	0.00861217	0.00906316	0.00945964	0.00977984	0.00999771	0.0101084	0.0101405	0.0101014	0.00996904	0.00974638	0.00941321	0.00906811	0.00876333	0.00853088	0.00832564	0.00807074	0.00778304	0.00742186	0.00702549	0.00660877	0.00617665	0.00572192	0.00522863	0.00463674	0.00399052	0.00334151	0.00271436	0.0020973	0.0014493	0.000861488	0.000409359	0.000146722	0.000129158	0.000381116
	Sub.8	0.00667114	0.00664027	0.00642242	0.00615085	0.00586022	0.00565776	0.00556555	0.00540262	0.00513407	0.00486343	0.00443145	0.00392249	0.00345328	0.00306378	0.00283991	0.00263414	0.00238381	0.00223178	0.00204711	0.0017628	0.00148805	0.00120093	0.00103622	0.000857606	0.000503153	0.00014552	-0.000222574	-0.000717187	-0.00118735	-0.00158622	-0.00182906	-0.00184824	-0.00181912	-0.00167905	-0.00137433	-0.00101203	-0.000629174	-0.00024318	0.000152407	0.000561729	0.000781065	0.000788803	0.000776246	0.000678651	0.000396552	0.000122788	-0.000123343	-8.95688e-05
	Sub.9	0.00602445	0.00569759	0.00528265	0.0049748	0.00485942	0.00477921	0.00456276	0.00426809	0.00394737	0.00358955	0.00295482	0.0022063	0.00165586	0.001222	0.000728382	0.000223892	-0.000236816	-0.000482821	-0.00081514	-0.00123837	-0.00157759	-0.0018602	-0.00217952	-0.00260574	-0.00301989	-0.00324409	-0.00342685	-0.00359794	-0.00358015	-0.00332293	-0.00304006	-0.0028461	-0.00269669	-0.00241738	-0.00204609	-0.00182844	-0.00162983	-0.00120536	-0.000626426	-8.09906e-05	0.00044736	0.00101506	0.00174621	0.00231697	0.00271394	0.00322717	0.00378682	0.0041952
	Sub.10	-0.00257377	-0.00235381	-0.00190161	-0.00123592	-0.000483936	0.000228558	0.000796887	0.00115854	0.00123485	0.000998786	0.000502831	-0.0001564	-0.00086237	-0.0014838	-0.00190087	-0.00199584	-0.00176048	-0.00125159	-0.000555225	0.000216608	0.000956461	0.00163176	0.00212235	0.00237732	0.00249134	0.00258094	0.00265661	0.00276361	0.00297589	0.00332179	0.00374539	0.00427848	0.00487125	0.00549434	0.00607676	0.00664523	0.00717253	0.00769616	0.00819584	0.00863684	0.00901538	0.00932347	0.00959494	0.00984777	0.0101146	0.010381	0.0106699	0.0109649
	Sub.11	0.00357355	0.00346352	0.00336302	0.00341385	0.00369258	0.00412973	0.0047327	0.00541185	0.00608072	0.00660546	0.0069445	0.00712435	0.00707052	0.0067854	0.00626465	0.00561506	0.00488124	0.00411663	0.0034354	0.00288206	0.00252048	0.00236779	0.00235763	0.00244838	0.00248976	0.00234576	0.0020012	0.00153054	0.000988897	0.000515737	0.000206816	2.63181e-05	-7.48628e-05	-7.46115e-05	1.77444e-05	0.000244946	0.000661654	0.00123569	0.00188001	0.00249014	0.00298063	0.00319845	0.00304896	0.00254928	0.00188087	0.00123282	0.000662544	0.000205073
	Sub.12	0.00208077	0.00107791	0.000311641	-0.000306042	-0.000641157	-0.000740414	-0.000696959	-0.00058277	-0.000558458	-0.000621566	-0.000785242	-0.00111775	-0.00159504	-0.00220969	-0.00287339	-0.00357027	-0.0041401	-0.00454962	-0.00477729	-0.00473709	-0.00418057	-0.00322507	-0.00201359	-0.000537969	0.00114036	0.00292887	0.00459741	0.00594692	0.00686715	0.00733717	0.00743662	0.00725997	0.00693616	0.00653079	0.00615987	0.00590287	0.00587118	0.0060815	0.00636425	0.00681838	0.00743373	0.00804261	0.00852917	0.0086759	0.00858099	0.00826267	0.0076761	0.0068891
	Sub.13	0.00230195	0.00222017	0.00200196	0.00173364	0.00147967	0.00128678	0.00114427	0.00104086	0.000937713	0.000838714	0.000685988	0.000403773	8.21743e-06	-0.000469287	-0.00098884	-0.00158111	-0.00223163	-0.00292629	-0.0036664	-0.00439859	-0.00504646	-0.00554279	-0.00586556	-0.00597643	-0.00592316	-0.0057443	-0.00546105	-0.00519973	-0.00507151	-0.00506309	-0.0051347	-0.00526512	-0.00542788	-0.00565261	-0.00588061	-0.006083	-0.00618176	-0.0061687	-0.00601223	-0.005774	-0.00557919	-0.00551073	-0.00554282	-0.00568101	-0.00593128	-0.00620884	-0.00640712	-0.00651589
	Sub.14	-0.00482281	-0.00496611	-0.00482641	-0.0044942	-0.00432009	-0.00450034	-0.00508617	-0.00577389	-0.00600064	-0.00584949	-0.005357	-0.00456561	-0.00380761	-0.00329332	-0.00314655	-0.00330777	-0.00326605	-0.00286089	-0.00213706	-0.00111175	3.62337e-05	0.000950955	0.00148942	0.00171951	0.00198621	0.00259349	0.00339019	0.00441119	0.00554563	0.00643173	0.00682302	0.00669236	0.0063149	0.00621012	0.00637384	0.00676103	0.00736593	0.00797872	0.00829692	0.00812149	0.00746852	0.00686927	0.00649994	0.0063365	0.00638119	0.00645109	0.00623275	0.00563143
	Sub.15	0.0124896	0.0134396	0.0143701	0.0151742	0.0157972	0.0162351	0.0164341	0.0164829	0.0165221	0.0165732	0.0166354	0.016676	0.016765	0.0169152	0.0170574	0.0172543	0.0174995	0.0177402	0.0179304	0.0181326	0.0183372	0.0185448	0.0186799	0.0187109	0.0185693	0.0181991	0.0175948	0.0168258	0.0158217	0.0145831	0.0131984	0.0117999	0.0105452	0.00940649	0.00844423	0.00771793	0.00727823	0.00706027	0.00708289	0.00723351	0.00752794	0.00791295	0.00825173	0.00847967	0.00857333	0.00855555	0.00842714	0.00824878
	Sub.16	-0.00168028	-0.000994548	-0.000326259	0.000292557	0.000791278	0.00113923	0.00124298	0.00108376	0.000762721	0.000340226	-0.000157453	-0.000685668	-0.00118043	-0.0015292	-0.00172308	-0.00181511	-0.0018409	-0.00191966	-0.00204122	-0.00213917	-0.00219002	-0.00226713	-0.00238487	-0.00252811	-0.00272242	-0.00283345	-0.00280094	-0.00272526	-0.00266638	-0.00272881	-0.00292642	-0.00324441	-0.00363229	-0.00408913	-0.00460326	-0.00511716	-0.00554168	-0.00578384	-0.00576839	-0.00553152	-0.00517578	-0.00472274	-0.00426597	-0.00386743	-0.00360063	-0.00350055	-0.00352879	-0.00355229
	Sub.17	0.0027439	0.00199565	0.00125544	0.000565576	9.43099e-06	-0.000253013	-0.000211145	5.34277e-05	0.000484049	0.0010907	0.00181012	0.00247752	0.00307335	0.00359626	0.00401189	0.00425034	0.00429332	0.00423627	0.00419702	0.00421573	0.00430479	0.00452283	0.00489932	0.00538642	0.00588118	0.00618257	0.00619643	0.00594393	0.00548605	0.00484371	0.00419374	0.00365937	0.00324383	0.00298709	0.00292564	0.00305044	0.00326906	0.00350526	0.00373249	0.0039444	0.00410993	0.00417399	0.00413711	0.00399701	0.0037393	0.00331344	0.00273736	0.00212114
Cond.5	Time (ms)	-500	-498	-496	-494	-492	-490	-488	-486	-484	-482	-480	-478	-476	-474	-472	-470	-468	-466	-464	-462	-460	-458	-456	-454	-452	-450	-448	-446	-444	-442	-440	-438	-436	-434	-432	-430	-428	-426	-424	-422	-420	-418	-416	-414	-412	-410	-408	-406
Happy	Sub.1	-0.00370095	-0.00347151	-0.00313668	-0.0028067	-0.00242062	-0.00194438	-0.00142029	-0.000840269	-0.000621386	-0.000763293	-0.00103495	-0.00137461	-0.00174357	-0.00199971	-0.00209191	-0.00199041	-0.00195002	-0.00218739	-0.00245025	-0.00258945	-0.00268414	-0.00260166	-0.00234472	-0.00192027	-0.00145996	-0.00136956	-0.00148164	-0.00159081	-0.00178479	-0.00188649	-0.00183519	-0.00163775	-0.00129961	-0.00120488	-0.00136326	-0.00153867	-0.00165506	-0.00170487	-0.00156433	-0.00125282	-0.000804617	-0.000480609	-0.000518526	-0.00070834	-0.000913335	-0.00113593	-0.0012396	-0.00115006
Cong.	Sub.2	0.00207961	0.00124402	0.000365546	-0.000548996	-0.00157716	-0.00278365	-0.00402952	-0.00498323	-0.00571312	-0.00630387	-0.0067413	-0.00701754	-0.00716431	-0.00726743	-0.00745118	-0.00749629	-0.00738146	-0.00725824	-0.007314	-0.00751011	-0.00782355	-0.00824024	-0.00883276	-0.00952205	-0.0099901	-0.0102178	-0.0102969	-0.0102449	-0.0101742	-0.010021	-0.00988726	-0.00983988	-0.00963158	-0.00930219	-0.00892936	-0.00858519	-0.00817807	-0.00771806	-0.00738341	-0.00732338	-0.00726441	-0.00715999	-0.00710852	-0.00717917	-0.00723147	-0.00711757	-0.00687474	-0.00667828
	Sub.3	0.0195942	0.0192509	0.0186953	0.0180172	0.0174742	0.0170995	0.0169425	0.016594	0.0160944	0.015718	0.0151141	0.0141549	0.0130223	0.0120571	0.0114415	0.0110546	0.0106524	0.0104783	0.0105186	0.0103685	0.0100579	0.0099132	0.00985865	0.00988736	0.00963975	0.00926284	0.00901071	0.00843201	0.00757676	0.00672481	0.00613984	0.00591103	0.00571511	0.0054387	0.0053662	0.00525158	0.00501369	0.00496032	0.00531628	0.00595835	0.00670659	0.00738089	0.00815503	0.00896373	0.00934988	0.00945918	0.0095507	0.00966432
	Sub.4	0.000254417	0.00119438	0.00228412	0.00350421	0.00481791	0.006176	0.0075237	0.0088029	0.00995313	0.0109176	0.0116526	0.0121334	0.0123526	0.0123172	0.0120432	0.0115522	0.0108722	0.0100424	0.00911537	0.00814958	0.00719764	0.0063021	0.00549822	0.00481651	0.00428166	0.0039119	0.00371939	0.00370755	0.00386508	0.00416471	0.00457248	0.00505367	0.00556789	0.0060681	0.00650909	0.0068587	0.00710377	0.00724726	0.00730347	0.00729272	0.007235	0.00714812	0.00704469	0.0069309	0.00681507	0.00671316	0.00663849	0.00659274
	Sub.5	-0.00584619	-0.00545328	-0.00494251	-0.00434184	-0.00369716	-0.00305699	-0.00246407	-0.00194709	-0.00150772	-0.00110768	-0.00070332	-0.000291364	9.82265e-05	0.00042001	0.000620796	0.000654708	0.000501215	0.000192903	-0.000193277	-0.000586479	-0.000936671	-0.0012073	-0.00137663	-0.00143562	-0.00138652	-0.00122679	-0.000943037	-0.000550021	-0.000106773	0.000315755	0.000659902	0.000891614	0.00099884	0.000993233	0.000927351	0.000869799	0.000857255	0.000894301	0.000967791	0.00105624	0.00113987	0.00120769	0.00127568	0.00137272	0.00149541	0.0016121	0.00169345	0.00172184
	Sub.6	0.0011188	0.000994475	0.000833159	0.00077327	0.000887958	0.000865672	0.000889714	0.00111099	0.00131427	0.00150402	0.00166807	0.00190953	0.00234774	0.00267477	0.00295233	0.00341457	0.00384829	0.00420031	0.00435223	0.00456008	0.00491726	0.00522938	0.00532236	0.0052831	0.00520011	0.00496088	0.00452552	0.00402586	0.00365393	0.00340227	0.00302881	0.00272275	0.00265008	0.00257483	0.00242613	0.00210307	0.00178831	0.00160978	0.00129429	0.000911302	0.000682534	0.000516773	0.000387905	0.000148902	1.26358e-06	1.87576e-05	6.98276e-05	1.91682e-05
	Sub.7	-1.44651e-05	-0.000653373	-0.001118	-0.00135811	-0.00142729	-0.00146556	-0.00154813	-0.00165164	-0.00177404	-0.00191316	-0.00204845	-0.00214	-0.00214315	-0.0020255	-0.00185358	-0.00158545	-0.00124638	-0.00090249	-0.000698033	-0.000588046	-0.000575884	-0.000629961	-0.000743445	-0.000889936	-0.000997231	-0.000938029	-0.000777587	-0.000570952	-0.000277004	9.4988e-05	0.000493127	0.000820833	0.00110631	0.00139567	0.00164828	0.00183488	0.00198981	0.00218751	0.00235987	0.00243537	0.00247363	0.00249952	0.00256372	0.00255589	0.00243921	0.00220698	0.00186771	0.0014849
	Sub.8	0.00157422	0.00136791	0.00133292	0.0013319	0.00120536	0.00100993	0.000702598	0.000323786	-0.000231552	-0.000953232	-0.00154454	-0.00199732	-0.00250806	-0.00295344	-0.00337578	-0.00387793	-0.00449191	-0.00527019	-0.00597908	-0.00639499	-0.00674552	-0.00696799	-0.00702711	-0.00706733	-0.00713217	-0.0073614	-0.00763735	-0.00770628	-0.00770389	-0.00772123	-0.00766703	-0.00764934	-0.0076453	-0.00776217	-0.00797845	-0.00804701	-0.00796312	-0.00791901	-0.00784224	-0.00775918	-0.00776814	-0.00787089	-0.00823428	-0.00855466	-0.00857989	-0.00855027	-0.00844412	-0.00829134
	Sub.9	-0.000366374	5.04877e-05	0.000522687	0.000836251	0.00100077	0.001096	0.00119955	0.00116229	0.000972165	0.000885833	0.000883357	0.000794238	0.000653226	0.000519899	0.000413393	0.000187491	-0.000182713	-0.000445225	-0.000500709	-0.000532873	-0.000481947	-0.000309142	-1.20661e-05	0.00034004	0.000577828	0.000837263	0.00121189	0.00149253	0.00153452	0.001375	0.00113325	0.0009382	0.000659706	0.000411507	0.000437751	0.000670696	0.00084015	0.000921129	0.000893314	0.000862439	0.000752422	0.000518925	0.00033056	0.000283606	0.000157284	-4.42538e-05	-0.000258217	-0.000442338
	Sub.10	0.0121386	0.0119726	0.0117448	0.011397	0.0109079	0.0103359	0.00962405	0.00879528	0.00790044	0.00694038	0.00591315	0.00480117	0.00364381	0.00251113	0.00143185	0.000412767	-0.000573021	-0.00155774	-0.00250228	-0.00340011	-0.00419247	-0.0048782	-0.00543492	-0.00590133	-0.00636821	-0.00686183	-0.00732129	-0.00779741	-0.00833587	-0.00892577	-0.00949985	-0.0099611	-0.0102291	-0.0102228	-0.00992818	-0.00935087	-0.00847917	-0.00740041	-0.00618089	-0.00498542	-0.00389472	-0.00298816	-0.00226505	-0.00173803	-0.00132798	-0.000982159	-0.000626993	-0.000186708
	Sub.11	0.000608674	0.00123225	0.00176461	0.00222206	0.00269219	0.00317512	0.00369356	0.00423626	0.00467187	0.00488856	0.00477696	0.0043391	0.00367057	0.00291281	0.00211627	0.00143579	0.00096845	0.00057864	0.000285345	0.000136007	8.58398e-05	0.000155873	0.00032147	0.000487414	0.000683382	0.00082837	0.000825099	0.00064029	0.000285754	-0.000195636	-0.000674559	-0.00110371	-0.00154092	-0.00196991	-0.0023815	-0.00279334	-0.00319229	-0.00355001	-0.00386684	-0.00407793	-0.00413067	-0.00401674	-0.00393231	-0.00390146	-0.0038963	-0.00393617	-0.00399778	-0.00405715
	Sub.12	-0.00180563	-0.00207181	-0.00208714	-0.00189641	-0.00155464	-0.000899482	2.31021e-06	0.00110269	0.00224	0.00334182	0.00427629	0.00491982	0.00513449	0.0049891	0.00458496	0.00400381	0.00340996	0.00299769	0.00292107	0.00323373	0.00399687	0.00504488	0.00618962	0.0073463	0.00832191	0.00895581	0.00923198	0.009152	0.0088176	0.00846681	0.00811583	0.00774716	0.00742792	0.00727409	0.00734382	0.0075266	0.00772386	0.00781524	0.00777981	0.00746748	0.00692912	0.00614775	0.00518738	0.00414442	0.00315511	0.00235063	0.0017998	0.00137559
	Sub.13	0.00220053	0.00200144	0.00189764	0.00185861	0.00190288	0.00202814	0.00219414	0.00231562	0.00234008	0.00238515	0.00253666	0.00274073	0.00295087	0.00315091	0.00332932	0.00342656	0.00347097	0.00348727	0.00354529	0.00364639	0.00382261	0.00411199	0.00445739	0.00477874	0.00493406	0.00493122	0.00479532	0.00459243	0.00428388	0.00392974	0.00353814	0.00308552	0.00260109	0.0020986	0.00159996	0.00118453	0.000882758	0.000715907	0.000615764	0.000479132	0.000221032	-0.000141109	-0.000542712	-0.000842279	-0.001009	-0.0010777	-0.00110159	-0.00109202
	Sub.14	-0.00298384	-0.00266337	-0.00214063	-0.00177239	-0.00165868	-0.0019034	-0.00237737	-0.00294559	-0.00345886	-0.00357675	-0.00322339	-0.00275478	-0.00236273	-0.00215253	-0.00220888	-0.00236257	-0.00254073	-0.00257721	-0.00226292	-0.0017864	-0.00144412	-0.00123838	-0.00116558	-0.00113958	-0.00110127	-0.000956803	-0.000447033	0.000334769	0.000994566	0.00133807	0.0012728	0.000927424	0.000508967	0.000103723	-4.41189e-05	0.00020289	0.000530515	0.000733904	0.000801706	0.000746759	0.000684177	0.00063177	0.000749484	0.00122689	0.0018491	0.00228772	0.00245281	0.0023198
	Sub.15	0.0138788	0.0134119	0.0127785	0.0119525	0.0109731	0.00992378	0.00888877	0.0079312	0.00701342	0.00610688	0.00521117	0.00431983	0.00345675	0.00255892	0.00172527	0.00104377	0.000494646	0.000104715	-0.000111012	-0.000239713	-0.00035938	-0.000565649	-0.000902714	-0.00146054	-0.00225058	-0.00325703	-0.00428321	-0.00514185	-0.00579723	-0.00621881	-0.00643825	-0.00640211	-0.00609458	-0.00557565	-0.00492948	-0.00423632	-0.00356466	-0.00295663	-0.00240452	-0.00198245	-0.00159219	-0.00126618	-0.00108943	-0.00109367	-0.00118361	-0.00127653	-0.00135949	-0.00146908
	Sub.16	-0.00424837	-0.00426087	-0.0044608	-0.00481102	-0.00526706	-0.00575798	-0.00613214	-0.00631959	-0.00622458	-0.00589401	-0.00542089	-0.00486562	-0.00425558	-0.00360931	-0.00306751	-0.00273905	-0.00266006	-0.00277305	-0.00299749	-0.00335196	-0.00376456	-0.00423395	-0.00475945	-0.00531565	-0.00583321	-0.00618337	-0.00635929	-0.00640465	-0.00628406	-0.00599864	-0.00563135	-0.00526779	-0.00498955	-0.00486714	-0.0049141	-0.00513716	-0.00550803	-0.00601372	-0.00654623	-0.00703161	-0.00744073	-0.00775577	-0.00794965	-0.0080156	-0.00797665	-0.00782376	-0.0075288	-0.00710278
	Sub.17	0.00230373	0.0033469	0.00429675	0.00514799	0.00587862	0.00645337	0.00682755	0.00698197	0.00696545	0.00683729	0.00666169	0.00638838	0.0060632	0.0057586	0.00554984	0.00543568	0.00533253	0.00517507	0.00494873	0.00476946	0.00463209	0.00446485	0.00430439	0.00420758	0.00415162	0.0040285	0.00376482	0.00329925	0.00271969	0.00205341	0.00126129	0.000438112	-0.000355067	-0.00106011	-0.00166149	-0.00208795	-0.0023314	-0.0024366	-0.00253562	-0.00259921	-0.00264662	-0.00285183	-0.00330582	-0.00391157	-0.00453932	-0.00513471	-0.0056605	-0.00601987
Cond.6	Time (ms)	-500	-498	-496	-494	-492	-490	-488	-486	-484	-482	-480	-478	-476	-474	-472	-470	-468	-466	-464	-462	-460	-458	-456	-454	-452	-450	-448	-446	-444	-442	-440	-438	-436	-434	-432	-430	-428	-426	-424	-422	-420	-418	-416	-414	-412	-410	-408	-406
Happy	Sub.1	-0.00160093	-0.000957644	-0.000438156	-0.000259933	-0.000146932	1.92968e-06	0.000112555	0.000273871	0.000508631	0.000980314	0.00151118	0.00166097	0.00165557	0.00172101	0.00171783	0.00179193	0.00195701	0.00223675	0.00270356	0.00282943	0.00264843	0.00251578	0.00236934	0.00227009	0.00231014	0.00247625	0.0029564	0.00327367	0.0032154	0.00307977	0.00289799	0.00263864	0.00240277	0.00217773	0.00215736	0.00218942	0.00186784	0.00142256	0.00109618	0.000744198	0.000551822	0.000512673	0.000653915	0.00105939	0.00119816	0.00106594	0.000963689	0.000847478
Incong.	Sub.2	-0.00566269	-0.00561393	-0.00534519	-0.00508485	-0.00488983	-0.00469713	-0.00461267	-0.00464297	-0.00470648	-0.00490031	-0.00500365	-0.00483971	-0.0044003	-0.00402569	-0.00390213	-0.00386494	-0.00386344	-0.00411935	-0.00461076	-0.00502928	-0.00552168	-0.00617488	-0.0068711	-0.00739748	-0.00778064	-0.00802468	-0.0080177	-0.00767261	-0.00701626	-0.00622957	-0.00552992	-0.00491698	-0.0044487	-0.00423972	-0.00430387	-0.00448833	-0.0047315	-0.0049517	-0.00515468	-0.00524508	-0.00496109	-0.00463963	-0.00438497	-0.00392158	-0.00318966	-0.00245203	-0.00181987	-0.0013824
	Sub.3	-0.0021265	-0.00248141	-0.00272772	-0.00298294	-0.00309736	-0.0030833	-0.00326137	-0.00353011	-0.00392714	-0.00430324	-0.00460031	-0.00486684	-0.00499103	-0.00485907	-0.00475444	-0.0045346	-0.00426244	-0.00390279	-0.00351846	-0.00316283	-0.00278155	-0.00221104	-0.00172589	-0.00142083	-0.00120172	-0.000991908	-0.000819208	-0.000609721	-0.000393808	-5.42081e-05	0.000323015	0.000407996	0.000349657	0.000215431	0.000126176	8.86774e-05	1.65641e-05	3.24058e-05	0.000231859	0.000280167	0.000272426	0.000325384	0.000528532	0.000800432	0.000964044	0.00105904	0.00133501	0.00155337
	Sub.4	0.0130988	0.0126896	0.0120293	0.0111413	0.010076	0.00890794	0.00772312	0.00660404	0.00561592	0.00480112	0.00417712	0.00373247	0.00342803	0.00320396	0.0029894	0.00271679	0.0023363	0.00182565	0.00119279	0.000469653	-0.000296318	-0.0010492	-0.00173432	-0.00230657	-0.00273678	-0.00301138	-0.00312763	-0.00309523	-0.00293556	-0.00267597	-0.00234672	-0.00197971	-0.00160225	-0.00122996	-0.000865825	-0.000506196	-0.000147016	0.000216939	0.000591974	0.000980608	0.00137753	0.00176616	0.00211701	0.00239463	0.00256983	0.00263046	0.00258528	0.0024625
	Sub.5	-0.000463127	-0.000492665	-0.000493383	-0.000475985	-0.00048082	-0.00054344	-0.000683265	-0.000895245	-0.00114604	-0.00138948	-0.00157442	-0.00166873	-0.00167668	-0.00161928	-0.00152775	-0.00143778	-0.00136967	-0.00132767	-0.00130314	-0.00129123	-0.00131436	-0.00140099	-0.00156226	-0.00179517	-0.00207609	-0.00236099	-0.00259721	-0.00274015	-0.00278472	-0.0027637	-0.00271779	-0.00268973	-0.00270972	-0.00277825	-0.002874	-0.0029607	-0.00301222	-0.00303326	-0.00304108	-0.00305409	-0.00307978	-0.00310103	-0.00309058	-0.003021	-0.0028775	-0.00267786	-0.00245611	-0.00224337
	Sub.6	0.00656908	0.00674431	0.0069049	0.00681551	0.00662142	0.00635064	0.00600271	0.00559635	0.00518737	0.00488446	0.00476145	0.00467367	0.00466958	0.00482452	0.00512665	0.0053673	0.00557058	0.00567694	0.00577311	0.00588024	0.00590152	0.005938	0.0060308	0.00604678	0.00615143	0.00626903	0.00647343	0.00673143	0.00677412	0.00677765	0.00679167	0.00674616	0.00662658	0.0064056	0.00611832	0.00588191	0.00561801	0.00536244	0.00517316	0.0050803	0.0049655	0.00489636	0.00488055	0.00498187	0.00512618	0.00518784	0.00539591	0.00574878
	Sub.7	-0.00299251	-0.00394417	-0.00456089	-0.00479623	-0.00459755	-0.00402076	-0.00313597	-0.0020951	-0.00102641	-0.000102186	0.00060787	0.00115703	0.00159522	0.00192013	0.00218499	0.00246159	0.00280597	0.00334053	0.00406953	0.00499793	0.00603559	0.00721371	0.00840929	0.00946138	0.0102327	0.0106326	0.0106613	0.0103808	0.00983169	0.00915448	0.00836681	0.00754821	0.00675626	0.00606299	0.005489	0.00498327	0.00446388	0.00393592	0.00340832	0.00282008	0.00216741	0.00132176	0.000335524	-0.000723174	-0.00176127	-0.00278855	-0.00373007	-0.00445393
	Sub.8	-0.00151224	-0.00115351	-0.000787462	-0.000420706	-9.60524e-05	0.000345862	0.000740189	0.00105539	0.00140577	0.00164803	0.00177305	0.00178398	0.00162712	0.00139715	0.0009997	0.000439615	-5.44058e-05	-0.000469959	-0.000777276	-0.0010017	-0.00127113	-0.00157692	-0.00193565	-0.00239677	-0.00287053	-0.00326892	-0.00371787	-0.00408391	-0.00428467	-0.0043534	-0.00418257	-0.00394062	-0.00366932	-0.00319254	-0.00274791	-0.00238837	-0.00214551	-0.00204843	-0.00188454	-0.00180663	-0.00191872	-0.00204602	-0.00215067	-0.00233221	-0.00258555	-0.00295033	-0.00327942	-0.00364478
	Sub.9	-0.00355642	-0.00390739	-0.0040622	-0.00389503	-0.00362816	-0.00329802	-0.0029928	-0.00272906	-0.00227824	-0.00184347	-0.00145964	-0.00105363	-0.000725822	-0.000551343	-0.000550175	-0.000698517	-0.000713219	-0.000629271	-0.000432742	-4.28536e-06	0.000670766	0.00135343	0.00199713	0.00255693	0.00320994	0.00395028	0.00462585	0.00536027	0.00622031	0.00700295	0.00765472	0.00809871	0.00843227	0.00883004	0.00909328	0.00921578	0.00935807	0.00939584	0.00928535	0.00901334	0.0086529	0.0084924	0.00846252	0.00844651	0.00858072	0.00887588	0.00913857	0.00929788
	Sub.10	-1.66243e-05	-0.000846281	-0.00152652	-0.00199516	-0.00223857	-0.00229005	-0.00222562	-0.00202374	-0.00166989	-0.00121434	-0.000802444	-0.00051512	-0.000353449	-0.000269503	-0.000233593	-0.000191541	-0.000110188	-3.01828e-05	-1.14461e-05	-6.49994e-05	-0.000200655	-0.000333819	-0.000582007	-0.000953856	-0.00146088	-0.00193801	-0.00230893	-0.00250487	-0.0025298	-0.00239077	-0.00210793	-0.00176822	-0.00134417	-0.000825514	-0.000317315	0.000162609	0.000523118	0.000795036	0.000987479	0.00114101	0.00135989	0.00161144	0.00184637	0.00197899	0.00206108	0.00211432	0.00215429	0.00212017
	Sub.11	-4.58974e-05	0.000285039	0.000717476	0.00121149	0.0016694	0.00200062	0.00222818	0.00239849	0.00253167	0.00257438	0.00261847	0.00269562	0.00281021	0.00285002	0.00282561	0.00278868	0.00271838	0.00259676	0.00247586	0.0023518	0.00224709	0.00220241	0.00218944	0.00226409	0.00246841	0.00277542	0.00310285	0.00340004	0.00362067	0.0037259	0.00362742	0.00340624	0.00310735	0.00274747	0.00236631	0.00199415	0.00163357	0.00124766	0.000745754	0.000107339	-0.000549032	-0.00112964	-0.00167171	-0.00218	-0.00262512	-0.00297393	-0.00321992	-0.00343667
	Sub.12	0.00459545	0.00411054	0.00334066	0.00227798	0.00104394	-0.000291298	-0.0016717	-0.00288941	-0.00393935	-0.00477094	-0.00527079	-0.00552474	-0.00571171	-0.00583428	-0.00596053	-0.0062936	-0.00669416	-0.00700348	-0.00724344	-0.00748642	-0.00766096	-0.00765929	-0.00745224	-0.00714528	-0.00676891	-0.00634937	-0.00602235	-0.00565813	-0.00518715	-0.00478527	-0.0045212	-0.00434946	-0.00431167	-0.00452377	-0.00511936	-0.00598815	-0.00686566	-0.00756927	-0.00804485	-0.00819161	-0.00786892	-0.00701378	-0.00588867	-0.00481583	-0.00380013	-0.00293361	-0.00235852	-0.00196175
	Sub.13	0.000526472	0.000315934	0.000218293	0.000248352	0.000393173	0.000635523	0.000908963	0.0011344	0.00134238	0.00140794	0.00127472	0.000942493	0.000400166	-0.000254961	-0.000912385	-0.00145227	-0.00173522	-0.00174249	-0.0015508	-0.0012627	-0.000999692	-0.000800128	-0.000631319	-0.000518363	-0.000407978	-0.000294366	-0.000197533	-2.67507e-05	0.000169903	0.000351258	0.000605117	0.000916289	0.00131458	0.00179701	0.00225833	0.00265487	0.00295491	0.00308222	0.00309797	0.00299587	0.00282143	0.00266775	0.0026295	0.00268703	0.00289787	0.00316697	0.00346685	0.0038173
	Sub.14	-0.00188721	-0.00190264	-0.0017122	-0.00134358	-0.00104669	-0.000868951	-0.000696744	-0.00058631	-0.000547507	-0.000512053	-0.000348842	3.79579e-06	0.000305981	0.000373636	0.000313518	0.00021878	0.000149678	0.000170923	0.000381229	0.000750948	0.00113528	0.00125212	0.00116262	0.00101096	0.000813957	0.000648641	0.000543779	0.00051945	0.000611974	0.00056273	0.000337655	2.72076e-05	-0.000378794	-0.000784477	-0.00106786	-0.00119929	-0.00113402	-0.00105898	-0.00116867	-0.00144249	-0.00184241	-0.00232365	-0.00280724	-0.00315	-0.00333261	-0.00342984	-0.00365287	-0.00394175
	Sub.15	0.00404636	0.00373021	0.0033651	0.00291676	0.00237418	0.00174036	0.00107277	0.000379231	-0.000365462	-0.00109209	-0.00180073	-0.00242423	-0.00294847	-0.00340659	-0.00381262	-0.00425145	-0.00474184	-0.00528636	-0.00584136	-0.00640223	-0.00687658	-0.00725284	-0.00747969	-0.0074969	-0.00727815	-0.00685092	-0.00627262	-0.00555647	-0.00477301	-0.00396952	-0.00315777	-0.00234186	-0.00157633	-0.00091943	-0.000325643	0.000160105	0.000553183	0.00081534	0.000992645	0.00106586	0.00109807	0.0011525	0.0012715	0.0015121	0.00185539	0.00230448	0.00280495	0.00332298
	Sub.16	-0.00195562	-0.00204508	-0.00208764	-0.00213708	-0.0021444	-0.00207409	-0.00194424	-0.00178944	-0.00163449	-0.0014628	-0.00133847	-0.00126381	-0.001286	-0.00140606	-0.00159183	-0.00182603	-0.00203429	-0.00215576	-0.00219465	-0.00212597	-0.00194788	-0.00170509	-0.0014483	-0.00128221	-0.00124095	-0.00141572	-0.00181795	-0.00237582	-0.00303395	-0.00373982	-0.00442929	-0.00498831	-0.00535744	-0.00552248	-0.00559077	-0.0056999	-0.00586092	-0.00604008	-0.0062079	-0.00639147	-0.00658228	-0.0067869	-0.006972	-0.00709678	-0.00710128	-0.00702092	-0.00691334	-0.00682909
	Sub.17	-0.00329405	-0.00292198	-0.00264128	-0.00250968	-0.00257289	-0.00278488	-0.00313072	-0.00348261	-0.00380578	-0.00404948	-0.00427379	-0.00450179	-0.0047184	-0.00494108	-0.00509358	-0.00512982	-0.0050429	-0.00482134	-0.00450609	-0.00411092	-0.00365785	-0.00315444	-0.00262368	-0.00212113	-0.0016305	-0.00115085	-0.000797663	-0.000673034	-0.000821735	-0.00118514	-0.00167935	-0.00221508	-0.00263069	-0.00292931	-0.00311288	-0.00320454	-0.00333007	-0.00348361	-0.00367631	-0.00386611	-0.00404551	-0.00417379	-0.00429273	-0.0044146	-0.00454124	-0.00470937	-0.00491844	-0.00511416
[truncated: 1,703 more columns]
