# Supplementary material for: Effects of facial expression and gaze interaction on brain dynamics during a working memory task in preschool children
Source: PLoS One. 2022 Apr 28;17(4):e0266713. doi: 10.1371/journal.pone.0266713 (PMC9049575; doi:10.1371/journal.pone.0266713)
Supplement: S2 File — Fig 2(A), Tables 2 and 7. (ZIP) [file pone.0266713.s012.zip › Table2_Table7_ERPs_Children_Cz.csv]

## Sheet: Sheet1
Children	Cz	Amp. (uV)						Latency (ms)
N2	Cond.1	Cond.2	Cond.3	Cond.4	Cond.5	Cond.6		N2	Cond.1	Cond.2	Cond.3	Cond.4	Cond.5	Cond.6
	Neutral	Neutral	Angry	Angry	Happy	Happy			Neutral	Neutral	Angry	Angry	Happy	Happy
	Cong.	Incong.	Cong.	Incong.	Cong.	Incong.			Cong.	Incong.	Cong.	Incong.	Cong.	Incong.
Sub.1	-6.57729	-4.45274	-6.6335	-7.90418	-4.40443	-13.0034		Sub.1	328	334	342	326	334	354
Sub.2	-7.04835	-16.6968	-9.30281	-14.1925	-12.4151	-9.51949		Sub.2	378	418	438	400	472	450
Sub.3	-2.47757	-6.37098	-6.17046	0.655737	-9.9614	-4.63292		Sub.3	374	426	366	386	320	422
Sub.4	-7.19059	3.50739	-7.60572	-10.5718	-4.6292	-4.51201		Sub.4	414	324	414	334	500	432
Sub.5	-13.5088	-9.25551	-18.1625	-3.33378	-2.57937	-9.33165		Sub.5	400	478	372	426	390	396
Sub.6	-9.0348	-13.7474	-11.2274	-11.9663	-14.4018	-12.4203		Sub.6	352	362	348	332	324	388
Sub.7	-5.55073	-5.68563	-7.233	-10.2358	-12.5929	-19.598		Sub.7	334	394	348	310	300	330
Sub.8	-17.5268	-17.5507	-16.346	-22.0572	-15.2687	-18.0722		Sub.8	380	368	360	380	402	360
Sub.9	-19.9551	-5.98111	-17.8662	-13.7988	-16.7916	-9.45432		Sub.9	374	358	344	434	416	426
Sub.10	-8.88838	-8.36183	-13.0152	-3.90515	-11.9554	-8.56967		Sub.10	362	328	402	392	372	404
Sub.11	-8.53921	-12.6186	-9.32869	-5.22336	-10.3195	-3.20044		Sub.11	344	354	390	360	360	354
Sub.12	-18.1217	-11.9062	-6.3938	-6.02183	-14.07	-1.46319		Sub.12	346	352	358	410	362	342
Sub.13	-9.59924	-6.93127	-11.8932	-17.6494	-5.43758	-7.09768		Sub.13	310	312	326	410	322	350
Sub.14	-5.08856	-6.00526	-11.5437	-12.0888	-14.1236	-8.26179		Sub.14	314	300	308	318	338	424
Sub.15	-17.241	-6.04827	-11.6762	-22.79	-7.2393	-19.8252		Sub.15	378	348	398	452	410	390
Sub.16	-19.4782	-18.3726	-10.3831	-8.27768	-9.86575	-9.11119		Sub.16	428	382	354	440	400	392
Sub.17	-10.8183	-13.786	-15.1353	-11.1751	2.50596	0.259516		Sub.17	362	376	362	364	380	364
P3	Cond.1	Cond.2	Cond.3	Cond.4	Cond.5	Cond.6
	Neutral	Neutral	Angry	Angry	Happy	Happy
	Cong.	Incong.	Cong.	Incong.	Cong.	Incong.
Sub.1	2.53173	1.78014	-0.0395778	-1.04262	5.87441	-5.21278
Sub.2	-0.53501	-0.227142	7.23722	1.58125	-6.56929	0.845846
Sub.3	3.24568	1.25547	3.63009	6.2415	1.2174	-2.41181
Sub.4	5.89022	2.29637	11.0665	5.98991	1.02348	-1.08915
Sub.5	3.06236	7.92793	2.30577	3.85064	5.4068	5.51351
Sub.6	8.45452	11.4388	12.4169	-1.33556	0.480448	3.84009
Sub.7	8.52176	6.28335	11.3468	10.0206	9.49469	3.30202
Sub.8	0.969364	5.36243	6.04383	1.95772	-0.425939	0.122396
Sub.9	7.59397	9.85697	17.2468	14.7646	10.0371	11.729
Sub.10	10.1138	-1.22978	6.06811	6.24362	9.91957	7.64648
Sub.11	2.54178	-0.161105	10.8127	6.39268	6.91883	5.29309
Sub.12	-5.07572	0.23913	4.84257	10.5736	3.38842	4.3885
Sub.13	-0.365562	1.7776	2.77508	4.81323	2.99593	4.68582
Sub.14	6.93821	2.24583	9.47348	3.65972	0.140478	-3.09033
Sub.15	-8.39473	6.79686	15.0857	2.32923	0.813538	2.8677
Sub.16	-4.17729	0.509822	8.82332	3.10358	5.50518	2.2639
Sub.17	3.20254	0.58179	6.63	5.24333	7.06907	16.285
