# Supplementary material for: Effects of facial expression and gaze interaction on brain dynamics during a working memory task in preschool children
Source: PLoS One. 2022 Apr 28;17(4):e0266713. doi: 10.1371/journal.pone.0266713 (PMC9049575; doi:10.1371/journal.pone.0266713)
Supplement: S2 File — Fig 2(A), Tables 2 and 7. (ZIP) [file pone.0266713.s012.zip › Table2_Table7_ERPs_Children_Fz.csv]

## Sheet: Sheet1
Children	Fz	Amp. (uV)						Latency (ms)
N1	Cond.1	Cond.2	Cond.3	Cond.4	Cond.5	Cond.6		N1	Cond.1	Cond.2	Cond.3	Cond.4	Cond.5	Cond.6
	Neutral	Neutral	Angry	Angry	Happy	Happy			Neutral	Neutral	Angry	Angry	Happy	Happy
	Cong.	Incong.	Cong.	Incong.	Cong.	Incong.			Cong.	Incong.	Cong.	Incong.	Cong.	Incong.
Sub.1	0.215821	-0.224124	-4.65546	-1.88452	-5.98551	-5.91305		Sub.1	128	106	136	130	150	158
Sub.2	-4.91575	-4.77854	3.09778	-16.0526	-19.539	-8.6897		Sub.2	146	200	172	166	182	128
Sub.3	-1.84297	-1.23365	-1.67794	-7.2907	-0.922396	-4.51588		Sub.3	130	162	100	124	158	134
Sub.4	-9.34352	-13.7277	-4.50942	-2.27403	-10.4225	0.156537		Sub.4	140	158	148	200	156	200
Sub.5	-4.19827	-3.51724	0.693058	-2.96542	-18.3748	-6.62256		Sub.5	146	166	110	124	122	144
Sub.6	-11.9337	-15.5495	-10.8817	-14.3148	-13.5554	-19.974		Sub.6	158	130	166	144	138	144
Sub.7	-15.0276	-5.53237	-12.6384	-8.62131	-6.03897	-5.86168		Sub.7	182	180	194	172	154	134
Sub.8	-17.8798	-21.713	-15.7212	-19.382	-15.5958	-5.22998		Sub.8	148	140	142	148	150	114
Sub.9	-4.88272	-13.9537	-13.5958	-10.763	-14.1551	-4.36847		Sub.9	142	148	130	140	166	146
Sub.10	-4.06547	-17.2183	-8.95734	-22.7356	-4.56592	-24.8752		Sub.10	100	186	122	148	102	118
Sub.11	-6.30511	-8.80165	-7.1966	-7.53624	-7.82741	-11.4227		Sub.11	142	152	140	140	146	144
Sub.12	-7.88344	-5.31063	-2.1909	-5.10864	-3.06948	-13.4914		Sub.12	122	142	114	194	122	136
Sub.13	-6.11437	-10.5755	-8.78184	-8.49396	-7.87607	-7.42955		Sub.13	132	146	172	160	156	156
Sub.14	-6.59596	-7.43629	-9.44337	-4.8308	-4.78732	-10.3382		Sub.14	142	140	152	164	134	154
Sub.15	-15.9517	-19.0887	-8.61253	-3.21185	-33.609	-5.08937		Sub.15	194	200	184	100	178	184
Sub.16	-17.1035	-13.8706	-16.4222	-23.1138	-13.0109	-19.1223		Sub.16	146	118	146	156	174	164
Sub.17	-19.7686	-9.23695	-8.94854	-9.06349	-13.0828	-22.477		Sub.17	144	156	148	158	156	158
P2	Cond.1	Cond.2	Cond.3	Cond.4	Cond.5	Cond.6		P2	Cond.1	Cond.2	Cond.3	Cond.4	Cond.5	Cond.6
	Neutral	Neutral	Angry	Angry	Happy	Happy			Neutral	Neutral	Angry	Angry	Happy	Happy
	Cong.	Incong.	Cong.	Incong.	Cong.	Incong.			Cong.	Incong.	Cong.	Incong.	Cong.	Incong.
Sub.1	3.45308	7.16433	-0.51531	6.26787	-1.70076	0.195265		Sub.1	280	270	254	254	274	248
Sub.2	10.4305	2.68719	9.42046	1.06845	1.47177	1.95151		Sub.2	308	330	202	338	318	260
Sub.3	4.11307	6.53436	5.97643	-3.61219	2.21762	3.32688		Sub.3	282	246	218	252	200	278
Sub.4	14.845	7.77586	6.27273	3.81628	8.1513	11.092		Sub.4	276	264	304	284	246	280
Sub.5	4.32119	6.0687	6.15346	5.19928	13.9131	10.3874		Sub.5	218	210	200	210	312	230
Sub.6	0.799787	6.94686	4.11659	3.59968	4.27551	0.11659		Sub.6	238	258	278	268	248	284
Sub.7	-0.417982	0.488818	-3.60956	-3.43075	2.86328	3.0893		Sub.7	304	350	290	260	242	210
Sub.8	7.08899	8.0474	8.23484	-1.03898	2.57135	10.9364		Sub.8	272	272	284	262	262	278
Sub.9	-1.76574	3.68276	2.42321	7.87077	-0.0735408	12.1268		Sub.9	200	210	202	204	242	218
Sub.10	9.91641	9.00893	11.3038	7.46961	17.4149	1.22577		Sub.10	218	252	318	252	316	292
Sub.11	10.7027	17.3711	11.6023	6.54158	6.03745	10.5167		Sub.11	236	280	248	226	240	274
Sub.12	9.02626	11.107	5.8582	16.6474	11.0881	10.0831		Sub.12	234	242	222	262	262	274
Sub.13	8.36357	8.44838	-0.509084	0.421586	8.04173	10.6486		Sub.13	202	256	262	252	244	262
Sub.14	10.4425	6.99803	5.66687	6.85815	3.47918	2.9844		Sub.14	258	254	240	238	242	270
Sub.15	-1.93249	8.2707	23.0801	11.2616	3.87787	18.1947		Sub.15	296	308	294	320	268	314
Sub.16	11.7971	6.09547	3.75637	5.04272	11.3977	-0.403425		Sub.16	292	272	228	224	282	300
Sub.17	9.73334	5.13364	12.3081	7.26765	12.7232	16.7997		Sub.17	278	242	248	254	258	256
N2	Cond.1	Cond.2	Cond.3	Cond.4	Cond.5	Cond.6		N2	Cond.1	Cond.2	Cond.3	Cond.4	Cond.5	Cond.6
	Neutral	Neutral	Angry	Angry	Happy	Happy			Neutral	Neutral	Angry	Angry	Happy	Happy
	Cong.	Incong.	Cong.	Incong.	Cong.	Incong.			Cong.	Incong.	Cong.	Incong.	Cong.	Incong.
Sub.1	-6.50718	-4.33379	-11.2773	-5.21259	-10.759	-13.4696		Sub.1	442	384	438	362	366	386
Sub.2	-0.624495	-8.3926	-1.51797	-16.1	-8.31111	-8.12628		Sub.2	378	414	438	402	430	406
Sub.3	-4.08633	1.18487	-2.45486	-6.69217	-3.82211	-5.03896		Sub.3	500	382	358	304	310	468
Sub.4	-12.6533	-6.54691	-4.27814	-7.19247	-5.50207	-8.29153		Sub.4	354	334	470	336	370	384
Sub.5	-3.67004	-13.2497	-10.4033	-2.54602	-1.23416	-9.49831		Sub.5	412	368	454	308	416	360
Sub.6	-12.7864	-12.5738	-14.4559	-5.40966	-13.1658	-14.9357		Sub.6	374	370	346	384	334	392
Sub.7	-5.43771	-7.08915	-6.4063	-13.2324	-5.80343	-13.7158		Sub.7	384	312	314	402	350	390
Sub.8	-22.0122	-18.8395	-16.1559	-25.8425	-12.1178	-17.052		Sub.8	372	362	354	376	378	360
Sub.9	-11.9864	-17.1054	-18.33	-11.8926	-17.0824	-9.16835		Sub.9	366	350	346	322	376	382
Sub.10	-4.59202	-5.38579	-9.67281	-12.4935	-2.08374	-21.0728		Sub.10	470	408	500	366	396	424
Sub.11	-10.7553	-13.2281	-18.7446	-19.0236	-13.1038	-12.4636		Sub.11	370	350	350	342	356	354
Sub.12	-14.9527	-16.2797	-9.04928	-5.27684	-14.2875	-13.146		Sub.12	328	350	300	352	342	370
Sub.13	-9.37022	-10.9161	-12.5987	-20.5437	-11.6977	-8.47988		Sub.13	318	332	326	392	368	366
Sub.14	-4.50237	-6.18426	-12.789	-12.0006	-9.46594	-10.8243		Sub.14	382	330	344	320	340	342
Sub.15	-19.7574	-15.0386	-9.42371	-14.952	-24.6392	-12.351		Sub.15	426	380	382	422	356	390
Sub.16	-21.4704	-22.5787	-3.75879	-12.9643	-9.86397	-17.6673		Sub.16	486	364	468	476	408	372
Sub.17	-12.2084	-11.2495	-15.6475	-9.09159	-5.73174	2.33653		Sub.17	370	396	366	356	356	354
P3	Cond.1	Cond.2	Cond.3	Cond.4	Cond.5	Cond.6
	Neutral	Neutral	Angry	Angry	Happy	Happy
	Cong.	Incong.	Cong.	Incong.	Cong.	Incong.
Sub.1	-0.697918	2.64854	-5.40497	-1.34483	-2.1488	-4.9013
Sub.2	1.46487	-0.742768	8.47442	3.30838	-2.13338	-0.389469
Sub.3	-3.61111	2.32698	-0.368035	-1.68234	-3.1023	-5.78924
Sub.4	1.28406	-6.23614	1.74894	1.30276	3.16644	5.88485
Sub.5	-1.69555	4.34289	1.56031	1.19961	4.49213	-0.580267
Sub.6	4.59514	7.40863	10.3392	3.55187	-1.47801	2.66288
Sub.7	3.74452	1.81129	2.45657	5.7501	2.18664	-5.7902
Sub.8	9.49723	5.07295	13.3631	9.13023	4.96194	7.25377
Sub.9	7.67957	5.57906	8.49965	9.26124	13.0326	6.75985
Sub.10	4.89867	1.91638	5.28591	9.08596	6.06212	-2.24595
Sub.11	0.17742	5.08839	-0.195986	3.1296	3.24785	2.67386
Sub.12	-0.347394	-2.4045	-4.15164	2.87095	-4.25774	-1.11547
Sub.13	3.07475	-0.0039925	2.03858	2.53026	0.6644	3.66528
Sub.14	5.44249	3.07195	3.8654	1.45431	-0.834165	2.19946
Sub.15	-8.50352	2.08657	11.172	5.80817	-1.88987	9.05644
Sub.16	-0.781211	-1.37162	0.209736	0.630906	-2.2347	2.3295
Sub.17	4.60783	1.88128	3.66124	9.058	3.80281	12.2224
