# Supplementary material for: Effects of facial expression and gaze interaction on brain dynamics during a working memory task in preschool children
Source: PLoS One. 2022 Apr 28;17(4):e0266713. doi: 10.1371/journal.pone.0266713 (PMC9049575; doi:10.1371/journal.pone.0266713)
Supplement: S2 File — Fig 2(A), Tables 2 and 7. (ZIP) [file pone.0266713.s012.zip › Table2_Table7_ERPs_Children_Pz.csv]

## Sheet: Sheet1
Children	Pz	Amp. (uV)						Latency (ms)
N1	Cond.1	Cond.2	Cond.3	Cond.4	Cond.5	Cond.6		N1	Cond.1	Cond.2	Cond.3	Cond.4	Cond.5	Cond.6
	Neutral	Neutral	Angry	Angry	Happy	Happy			Neutral	Neutral	Angry	Angry	Happy	Happy
	Cong.	Incong.	Cong.	Incong.	Cong.	Incong.			Cong.	Incong.	Cong.	Incong.	Cong.	Incong.
Sub.1	-4.9711	-11.9306	-4.38035	-9.21863	1.3069	-3.71589		Sub.1	260	262	250	252	256	248
Sub.2	1.0299	4.10697	-4.05467	-11.9461	-5.14295	-3.14239		Sub.2	162	190	214	266	260	204
Sub.3	-22.2924	-15.0322	-6.95713	-8.95074	-25.8374	3.15321		Sub.3	232	248	254	220	190	280
Sub.4	-20.2568	-23.3261	-18.4189	-11.7618	-4.48023	-10.8421		Sub.4	258	230	198	260	240	264
Sub.5	-6.82207	-3.447	-4.41517	-1.83953	-1.3296	-2.09504		Sub.5	268	194	240	228	250	240
Sub.6	-8.86932	-8.93759	-5.82997	-3.61225	-4.51149	-7.49976		Sub.6	244	210	240	226	262	224
Sub.7	-18.4788	-5.72725	-16.1485	-13.1581	-21.1098	-24.3995		Sub.7	228	220	280	280	280	270
Sub.8	-8.29734	-9.89686	-9.87557	-9.82401	-6.52763	-19.9455		Sub.8	256	254	150	244	152	252
Sub.9	-5.77986	-3.88533	-1.22951	-8.60319	-5.01431	-10.1815		Sub.9	246	256	242	252	232	232
Sub.10	-2.34422	2.79005	8.23584	3.46238	6.1311	-4.56214		Sub.10	234	258	238	262	232	242
Sub.11	-6.32447	-16.7415	-14.6178	-11.9678	-13.115	-13.0858		Sub.11	226	224	236	228	216	232
Sub.12	-0.867782	-12.6362	3.50925	-3.74831	-16.0004	-4.32939		Sub.12	214	182	266	240	220	192
Sub.13	-4.78656	-10.2465	-10.5865	-13.8204	-9.31539	-5.60828		Sub.13	280	248	206	278	158	158
Sub.14	-9.60624	-6.10938	-11.6052	-5.41883	-5.37708	-8.6906		Sub.14	204	240	154	216	184	200
Sub.15	-17.9967	-26.7437	-15.6315	-11.9695	-25.698	-10.1811		Sub.15	200	174	150	274	230	276
Sub.16	-19.7896	-9.0635	-15.4987	-15.6142	-16.4021	-13.1304		Sub.16	150	168	150	158	248	160
Sub.17	-10.6406	-3.58479	-10.6381	-4.15119	-12.7436	-9.71326		Sub.17	150	182	220	156	210	210
P3	Cond.1	Cond.2	Cond.3	Cond.4	Cond.5	Cond.6
	Neutral	Neutral	Angry	Angry	Happy	Happy
	Cong.	Incong.	Cong.	Incong.	Cong.	Incong.
Sub.1	-2.48308	-2.48252	8.58666	5.98514	-1.88741	5.84414
Sub.2	6.62447	14.0165	-2.47338	-2.68179	27.5326	3.40813
Sub.3	-14.3367	-9.8694	4.41438	-14.3679	-3.21274	2.78297
Sub.4	-1.68356	-1.4615	15.8701	-1.46647	6.7098	-2.14597
Sub.5	0.742174	-0.277434	-1.43469	2.63126	0.623419	2.83332
Sub.6	6.3452	7.78171	10.6619	3.14219	4.51631	2.17786
Sub.7	9.67159	9.79055	15.8551	15.6743	14.4068	11.754
Sub.8	4.68621	3.07462	4.29362	2.58811	2.45839	0.0343674
Sub.9	8.4087	8.76302	18.153	11.7206	11.1469	4.51803
Sub.10	9.86218	2.06585	15.5662	6.13144	4.90749	-3.10051
Sub.11	10.8561	5.60829	12.5212	13.4538	7.05685	7.36066
Sub.12	-4.12681	2.97305	10.04	20.6206	15.4221	9.6672
Sub.13	5.53828	6.05659	6.85497	9.12229	6.50993	5.53807
Sub.14	1.24645	6.75703	9.1644	5.51452	6.46231	-1.63911
Sub.15	-9.44186	1.04737	9.82619	4.50519	-8.69244	2.14126
Sub.16	6.77017	5.58758	4.46913	13.1022	13.6765	8.45573
Sub.17	0.689194	-2.8538	6.16405	4.53805	1.56863	7.25701
