# Supplementary material for: Effects of facial expression and gaze interaction on brain dynamics during a working memory task in preschool children
Source: PLoS One. 2022 Apr 28;17(4):e0266713. doi: 10.1371/journal.pone.0266713 (PMC9049575; doi:10.1371/journal.pone.0266713)
Supplement: S3 File — Fig 2(B), Tables 3 and 7. (ZIP) [file pone.0266713.s013.zip]

Archive with 6 entries (6 files):
- Fig2b_EEG_raw_data_Adults_Cz.csv
- Fig2b_EEG_raw_data_Adults_Fz.csv
- Fig2b_EEG_raw_data_Adults_Pz.csv
- Table3_Table7_ERPs_Adults_Cz.csv
- Table3_Table7_ERPs_Adults_Fz.csv
- Table3_Table7_ERPs_Adults_Pz.csv
