# Supplementary material for: Effects of facial expression and gaze interaction on brain dynamics during a working memory task in preschool children
Source: PLoS One. 2022 Apr 28;17(4):e0266713. doi: 10.1371/journal.pone.0266713 (PMC9049575; doi:10.1371/journal.pone.0266713)
Supplement: S3 File — Fig 2(B), Tables 3 and 7. (ZIP) [file pone.0266713.s013.zip › Fig2b_EEG_raw_data_Adults_Cz.csv]

## Sheet: Sheet1
Adults	Cz	EEG (mV)
Cond.1	Time (ms)	-500	-498	-496	-494	-492	-490	-488	-486	-484	-482	-480	-478	-476	-474	-472	-470	-468	-466	-464	-462	-460	-458	-456	-454	-452	-450	-448	-446	-444	-442	-440	-438	-436	-434	-432	-430	-428	-426	-424	-422	-420	-418	-416	-414	-412	-410	-408	-406
Neutral	Sub.1	1.85672e-05	0.000118987	0.000198735	0.000226554	0.000141854	2.76508e-05	3.8362e-05	0.000241839	0.000453714	0.000506817	0.000419699	0.000262696	2.26781e-05	-0.000348534	-0.000820858	-0.00125191	-0.00159468	-0.0017794	-0.00170016	-0.0013318	-0.00088721	-0.000491996	-0.0001379	0.000208502	0.00059956	0.00104264	0.0014799	0.00183129	0.00212864	0.00251532	0.00300156	0.00342189	0.00364306	0.00355685	0.00325821	0.00277893	0.00213541	0.00137201	0.000637741	5.12081e-05	-0.000284471	-0.000433555	-0.000527553	-0.000612215	-0.00059626	-0.000392686	-0.000154355	-2.4675e-05
Cong.	Sub.2	0.002477	0.00252714	0.00261884	0.00268505	0.0027812	0.00288265	0.00296275	0.00301039	0.00300135	0.0029391	0.00287392	0.00281583	0.00273764	0.0026546	0.00258541	0.0025806	0.00268195	0.00282071	0.00297028	0.00314074	0.00330082	0.00344198	0.00351078	0.00350586	0.00342978	0.003307	0.00315822	0.00302606	0.00297405	0.00296486	0.00295963	0.00298138	0.00299506	0.00295495	0.00284417	0.00267451	0.00245283	0.00224323	0.00209417	0.00199748	0.00196438	0.00196844	0.0019825	0.00201543	0.00208664	0.00215938	0.00219045	0.00220094
	Sub.3	-0.000907834	-0.00127383	-0.0016698	-0.0019854	-0.00225957	-0.00260421	-0.00294553	-0.00310587	-0.00304053	-0.0028419	-0.00254311	-0.00226217	-0.00204924	-0.00194128	-0.0019291	-0.00201018	-0.00225296	-0.00261967	-0.00297944	-0.00332315	-0.00364493	-0.0039016	-0.00401799	-0.0039775	-0.00374446	-0.00337814	-0.00303719	-0.00285474	-0.00285844	-0.0029935	-0.00321483	-0.00347876	-0.00366523	-0.00366468	-0.00357545	-0.00340786	-0.00314384	-0.00285847	-0.00264745	-0.00256899	-0.00270908	-0.00303595	-0.0034918	-0.00400564	-0.00430415	-0.00433478	-0.00423723	-0.00402566
	Sub.4	0.00223506	0.00224491	0.00228605	0.0023386	0.00235517	0.00232956	0.00226864	0.00221065	0.00219528	0.00221326	0.00223245	0.00220485	0.00213521	0.00203222	0.00189024	0.00172539	0.00153118	0.00132673	0.00116249	0.000997464	0.000823558	0.000672877	0.000486133	0.000189706	-0.000231488	-0.000761322	-0.00138057	-0.00201101	-0.00258777	-0.00306344	-0.00340806	-0.0036411	-0.00375882	-0.00375972	-0.00372341	-0.00368269	-0.00366413	-0.00369564	-0.00378977	-0.00394785	-0.00416125	-0.00437711	-0.00453129	-0.00457542	-0.00451742	-0.00437176	-0.00416392	-0.00392404
	Sub.5	-0.000147213	-3.30536e-05	0.000146793	0.000371177	0.000627676	0.000883274	0.00107631	0.00123087	0.0013	0.00129797	0.00125125	0.00115922	0.00105808	0.000981133	0.000917204	0.000830071	0.000724984	0.000571985	0.000417493	0.00027735	0.000104431	-3.84446e-05	-6.97496e-05	-3.54193e-06	0.000126274	0.000282908	0.000442423	0.000646712	0.000851104	0.00102006	0.00118858	0.00134384	0.0014576	0.00153628	0.00154166	0.00155847	0.00153676	0.00143939	0.00127724	0.00108483	0.000883633	0.000706265	0.000601416	0.000561054	0.000554119	0.000531971	0.000473698	0.000354166
	Sub.6	0.000418405	0.000437742	0.000336764	0.000150419	-7.20863e-05	-0.000302957	-0.000551273	-0.000727462	-0.000840353	-0.000882732	-0.000872547	-0.000839087	-0.000797059	-0.000772812	-0.000751872	-0.000666371	-0.000521548	-0.000368163	-0.000133558	0.000185296	0.000538625	0.000886047	0.00117739	0.00142128	0.00156441	0.00159615	0.00156154	0.00149687	0.00139683	0.00127993	0.00113929	0.00102729	0.000952843	0.000950651	0.000976582	0.00103672	0.00104598	0.00101275	0.00100502	0.00102768	0.00107987	0.00116296	0.00129967	0.00147224	0.0016401	0.00174133	0.00176959	0.00174963
	Sub.7	0.000724951	0.000928011	0.00110073	0.00123527	0.0013234	0.00129925	0.00119322	0.00102115	0.000774822	0.000413149	-1.08576e-05	-0.000437063	-0.00081263	-0.00107915	-0.00120369	-0.0011415	-0.00089889	-0.000566869	-0.000222927	9.48002e-05	0.000368456	0.00059805	0.000758665	0.000834796	0.000850451	0.00079206	0.000663173	0.000494956	0.00037694	0.000312601	0.000317023	0.000416051	0.000625015	0.000838571	0.00101888	0.00110885	0.00111751	0.00107498	0.000998598	0.000931444	0.000943974	0.00103914	0.00118241	0.0013176	0.00141293	0.00148735	0.00152831	0.00154027
	Sub.8	-0.00317514	-0.003117	-0.00271652	-0.00203271	-0.00125271	-0.000464385	0.000166595	0.000606627	0.000923765	0.00109576	0.00115115	0.00110929	0.000927172	0.000613782	0.000212896	-0.000291186	-0.000680275	-0.000894721	-0.000930162	-0.000762421	-0.000488703	-0.000231518	-5.53866e-05	-0.000101085	-0.000282217	-0.00040065	-0.00040752	-0.000240965	7.47659e-05	0.000433102	0.000847351	0.00120802	0.00144308	0.00167908	0.00191447	0.00220676	0.00257592	0.00286266	0.00296658	0.00276588	0.00224341	0.00159208	0.000843105	9.28182e-05	-0.000577158	-0.0011514	-0.00156299	-0.00181733
	Sub.9	-0.000725742	-0.000557102	-0.000288554	0.000299451	0.000665777	0.000217214	-0.000376834	-0.000975772	-0.0013446	-0.00122994	-0.000857521	-0.00030342	0.000343919	0.000219402	-0.000262556	-0.000695384	-0.00110534	-0.0011154	-0.000803526	-0.000370904	0.000347551	0.000496934	-2.02661e-05	-0.000515772	-0.000977546	-0.00108761	-0.000723871	-0.000271763	0.000444808	0.000902535	0.000556124	2.81288e-05	-0.000519078	-0.000854891	-0.000658964	-0.000225364	0.00038049	0.00109084	0.00109167	0.000738881	0.000414135	7.49609e-05	0.000163078	0.000623204	0.00118258	0.00196152	0.00211054	0.00160379
	Sub.10	0.001081	0.00102349	0.000872637	0.000677904	0.000550984	0.000576776	0.000578133	0.000472465	0.000180929	-0.000307131	-0.00092755	-0.00160849	-0.00218394	-0.00241611	-0.00237011	-0.00226105	-0.00218506	-0.00211797	-0.00198071	-0.00175993	-0.00141952	-0.000856189	-0.000112372	0.000570958	0.00106291	0.00128414	0.00124238	0.000999643	0.000647395	0.000367271	0.000360257	0.000475382	0.00057379	0.000573108	0.000547891	0.000542711	0.000559846	0.000681562	0.00109148	0.00168765	0.00229289	0.0027747	0.00313023	0.00338234	0.00349036	0.00351569	0.00363282	0.00388842
	Sub.11	0.000801803	0.000278798	-0.000222738	-0.000643978	-0.00100709	-0.0012632	-0.0014212	-0.00150589	-0.00156053	-0.00156733	-0.0015262	-0.00146881	-0.00146923	-0.00152221	-0.00160059	-0.00169275	-0.00176291	-0.00176765	-0.00174032	-0.00165493	-0.0015183	-0.00132891	-0.00110144	-0.000873282	-0.000650772	-0.00043231	-0.000202626	1.47669e-06	0.000175036	0.000356338	0.000549031	0.000721812	0.000865297	0.000975663	0.00102765	0.00104586	0.00104786	0.0010942	0.00120343	0.00138355	0.00158411	0.00183947	0.0021061	0.00230042	0.00237814	0.00232112	0.0021097	0.00177449
	Sub.12	0.00205974	0.00158125	0.00101421	0.000422613	-0.000140132	-0.000650706	-0.00110417	-0.00145985	-0.0017465	-0.00199427	-0.00226595	-0.00254763	-0.00278585	-0.00294164	-0.00295965	-0.00284928	-0.00263896	-0.00227999	-0.00181405	-0.00126951	-0.000739437	-0.000217003	0.000265809	0.000677924	0.0009635	0.00112114	0.00114585	0.0010503	0.000900536	0.000736319	0.000605177	0.000539584	0.000579444	0.000701767	0.000918617	0.0011756	0.00141934	0.00161419	0.00171541	0.00177177	0.00172793	0.00161915	0.00146878	0.00125786	0.00100539	0.000777736	0.000617682	0.000577867
	Sub.13	-0.00128254	-0.00140523	-0.00146344	-0.00152516	-0.0014565	-0.0013487	-0.00121075	-0.000957988	-0.00072106	-0.000438821	-0.000140304	9.54657e-07	0.000143857	0.000320014	0.000440296	0.0005637	0.000624685	0.000655725	0.000736108	0.000790571	0.000937819	0.00125724	0.00160326	0.00191083	0.0021228	0.002133	0.0020395	0.00181641	0.00134288	0.000822881	0.000226992	-0.000360363	-0.000739999	-0.00100339	-0.0011725	-0.00115406	-0.00101271	-0.000704795	-0.000300859	4.81377e-05	0.000438038	0.000801764	0.000998838	0.00104881	0.000836867	0.000510392	0.000210399	-0.000208657
	Sub.14	5.67826e-06	0.000219293	0.000408671	0.000574284	0.000696359	0.000777221	0.000806976	0.000812301	0.000837783	0.000877722	0.000952155	0.00103197	0.00119676	0.00138085	0.00158064	0.00176555	0.00188599	0.00192072	0.00189173	0.00178679	0.00164956	0.00147601	0.00126751	0.00109185	0.000977186	0.000926762	0.000933994	0.00101596	0.00121837	0.00148245	0.00174681	0.00195422	0.00209336	0.00216385	0.0021394	0.00202701	0.00185554	0.00160958	0.0013406	0.00104985	0.000811594	0.000651184	0.000522264	0.000374089	0.000225409	9.45239e-05	-6.18659e-06	-8.21278e-05
	Sub.15	5.81758e-06	4.48423e-06	-2.68951e-05	-9.02499e-05	-0.000191898	-0.00035492	-0.000521066	-0.000710195	-0.000988587	-0.00124252	-0.00145487	-0.00162975	-0.00169497	-0.00173306	-0.00169717	-0.00154682	-0.00135331	-0.00113163	-0.000830994	-0.000530455	-0.000243254	-2.92688e-05	8.8736e-05	0.000174208	0.000209364	0.000159421	0.000137263	0.00015066	0.000233661	0.000316657	0.000346342	0.000365094	0.00042065	0.000435968	0.000441951	0.000392139	0.000255193	0.000100676	-7.96843e-05	-0.000212225	-0.000273461	-0.000366252	-0.000440897	-0.000423028	-0.000383206	-0.000286951	-0.000197986	-0.000110835
	Sub.16	0.00191549	0.00196766	0.00182317	0.00136782	0.00085021	0.000410245	8.78608e-05	3.9199e-05	0.00022003	0.000536552	0.000928723	0.00115944	0.00133243	0.0015576	0.00169637	0.00180961	0.00197132	0.00205188	0.00203697	0.00176534	0.00125667	0.000760907	0.000231539	-0.000276873	-0.000584729	-0.000736357	-0.000744481	-0.000672853	-0.000659848	-0.000482175	-0.000134056	0.000275913	0.00076439	0.00132383	0.00181626	0.00213986	0.00204896	0.00168838	0.00125659	0.000733555	0.000297403	7.94572e-05	-7.28424e-06	6.63036e-06	-8.2644e-05	-0.0002372	-0.000208534	-6.44214e-05
	Sub.17	0.000599748	0.000299886	-0.000259939	-0.000773144	-0.00120794	-0.00145262	-0.00151294	-0.001338	-0.000780491	-2.94726e-05	0.000687951	0.00152356	0.00236467	0.00294979	0.00323173	0.00323993	0.00310154	0.00295647	0.00279544	0.00259679	0.00240032	0.00220465	0.00201278	0.00183244	0.00173165	0.00158666	0.00146559	0.00142811	0.00136881	0.00138317	0.00156709	0.00187887	0.00231649	0.00266308	0.00292508	0.00309569	0.00319476	0.00322913	0.00323246	0.00314946	0.00249445	0.00139161	0.000219009	-0.000920209	-0.00195727	-0.00285023	-0.0034733	-0.00377137
Cond.2	Time (ms)	-500	-498	-496	-494	-492	-490	-488	-486	-484	-482	-480	-478	-476	-474	-472	-470	-468	-466	-464	-462	-460	-458	-456	-454	-452	-450	-448	-446	-444	-442	-440	-438	-436	-434	-432	-430	-428	-426	-424	-422	-420	-418	-416	-414	-412	-410	-408	-406
Neutral	Sub.1	0.00138543	0.000930442	0.000439339	2.2668e-05	-0.000312618	-0.000565642	-0.00064142	-0.000503528	-0.000226717	0.000125015	0.00049221	0.000843498	0.00114494	0.00133874	0.00143666	0.00150221	0.00156671	0.00162335	0.00171871	0.00184169	0.00208659	0.00239559	0.00268145	0.00294082	0.00314111	0.00325599	0.00326852	0.00323532	0.00316608	0.00306046	0.00287942	0.00270564	0.00256927	0.00246584	0.00242172	0.00242058	0.00247167	0.00263747	0.00285795	0.00315307	0.00343643	0.00365153	0.00382454	0.00400934	0.00411996	0.00408643	0.00389205	0.00352687
Incong.	Sub.2	0.00421602	0.00418026	0.00415335	0.00412144	0.00410034	0.0041242	0.00414291	0.00415897	0.00413093	0.00403873	0.00390411	0.003716	0.00351505	0.00327385	0.00302429	0.00273283	0.00241416	0.00208088	0.00174045	0.00143173	0.00111204	0.000832766	0.000594529	0.000411166	0.000282586	0.000230064	0.000275693	0.000428946	0.000710236	0.00105872	0.00145328	0.00184816	0.00219053	0.00242062	0.00254333	0.00254734	0.00246945	0.00235053	0.00220756	0.00204508	0.00185865	0.00169729	0.0015634	0.00143315	0.00123674	0.0010122	0.000805841	0.000642967
	Sub.3	0.000650104	0.000949441	0.00121025	0.00144368	0.00173352	0.00204957	0.00231549	0.00241115	0.00240085	0.00233922	0.00224492	0.00212831	0.00187216	0.00148478	0.00100318	0.000587355	0.000339801	0.000173051	0.000118843	0.00022292	0.000405936	0.000786406	0.00127731	0.00178845	0.0022618	0.00261765	0.00281411	0.00287054	0.00273774	0.0023925	0.00200932	0.00176215	0.00174027	0.00194363	0.00211491	0.00233784	0.0026443	0.00280611	0.00280803	0.00257575	0.00211241	0.00169898	0.0013375	0.000845115	0.000330113	-1.14433e-05	-0.000111203	-0.000366202
	Sub.4	-0.00374619	-0.00363783	-0.00350127	-0.0033177	-0.00307988	-0.00282593	-0.00265668	-0.00253689	-0.00245045	-0.00240877	-0.00243368	-0.002485	-0.00245434	-0.00231842	-0.00207961	-0.00174082	-0.00137048	-0.00106959	-0.000874336	-0.000825423	-0.00096083	-0.00121035	-0.00156698	-0.00200311	-0.00240952	-0.00273564	-0.00292112	-0.00299295	-0.00292629	-0.00274724	-0.00251611	-0.0022167	-0.001861	-0.00150255	-0.0011493	-0.00082457	-0.000565294	-0.000419724	-0.000399039	-0.000497972	-0.00071659	-0.00100716	-0.00140094	-0.00188634	-0.00239494	-0.00286452	-0.00327542	-0.00362419
	Sub.5	0.000814074	0.000775728	0.000635604	0.000399544	0.000112363	-0.00020907	-0.000515774	-0.000717367	-0.000840576	-0.000877702	-0.000825435	-0.00074144	-0.000600566	-0.00041553	-0.000181742	0.000112518	0.000478013	0.000872871	0.00123808	0.00156108	0.00180058	0.00198022	0.00211303	0.00220628	0.00228745	0.00237629	0.00247153	0.00256274	0.00263908	0.00269008	0.00267776	0.0026439	0.00258117	0.00246833	0.0022759	0.00204974	0.00177146	0.00148012	0.00118493	0.000902958	0.000665559	0.000520359	0.000456945	0.000459787	0.000488494	0.000519622	0.000541485	0.000578534
	Sub.6	0.00224204	0.0019302	0.00158842	0.00120063	0.000835838	0.000497418	0.000216624	2.17759e-05	-0.00013064	-0.000239761	-0.000307447	-0.000340994	-0.00035204	-0.000341238	-0.000306221	-0.000251911	-0.000159407	-3.30146e-05	0.000137811	0.000296869	0.000421255	0.000478272	0.00038283	0.000180952	-0.000100859	-0.000410143	-0.000634934	-0.000720538	-0.000675934	-0.000527061	-0.00025744	9.30778e-05	0.000433945	0.000687848	0.000817155	0.000864974	0.000794875	0.000596626	0.000325281	8.99762e-05	-9.84689e-05	-0.000204659	-0.0002518	-0.000197261	-5.71592e-05	0.000127841	0.000286899	0.000362046
	Sub.7	-0.00134728	-0.00103015	-0.000788187	-0.000614883	-0.000515402	-0.00048468	-0.000451776	-0.000414729	-0.000384249	-0.000356279	-0.000332997	-0.000278967	-0.000171756	-8.06398e-05	-1.68019e-05	2.29951e-05	1.97908e-05	-2.23243e-05	-7.5886e-05	-0.000150219	-0.000209737	-0.000271237	-0.000319283	-0.000335109	-0.000337036	-0.000325701	-0.000288441	-0.000222318	-0.000117674	-8.54015e-06	0.000117536	0.000270491	0.000441582	0.000607544	0.000723834	0.000842402	0.000967192	0.00109101	0.00120361	0.00129024	0.00136782	0.00140544	0.00134951	0.00125125	0.0011403	0.00102242	0.000892341	0.00079526
	Sub.8	0.000706388	0.000800808	0.000954065	0.00116317	0.00149175	0.00186438	0.00220464	0.00253241	0.0028171	0.00302187	0.00307218	0.00293782	0.00277049	0.00262727	0.00240701	0.00209727	0.00170628	0.0012568	0.000832012	0.000449431	0.000164301	8.27822e-05	8.93708e-05	0.000162274	0.000275324	0.000377909	0.000462652	0.000551069	0.000613059	0.000636843	0.00058254	0.000418246	0.000177055	-0.000176155	-0.000622651	-0.0010249	-0.00136736	-0.00149292	-0.00134569	-0.0010103	-0.000494119	9.60588e-05	0.000702616	0.00123373	0.00163649	0.00183211	0.00189089	0.00172386
	Sub.9	0.000451077	0.000699826	0.000327125	-0.000520954	-0.00146294	-0.00199253	-0.00193969	-0.00150595	-0.00081825	-0.000341987	-0.000496364	-0.0011133	-0.00192294	-0.00243676	-0.0022928	-0.00167814	-0.000729948	0.000120009	0.000266608	-0.000191284	-0.00101547	-0.00177857	-0.00203848	-0.00185094	-0.00133118	-0.000676497	-0.000452757	-0.000780038	-0.00150319	-0.00224113	-0.00254484	-0.00221495	-0.00148068	-0.000532106	0.00012939	8.16579e-05	-0.000476784	-0.00124394	-0.00177815	-0.00168845	-0.00117908	-0.000402375	0.000323023	0.000445465	2.86936e-05	-0.00075606	-0.00145144	-0.00156507
	Sub.10	0.00058867	0.000661693	0.000784003	0.000970136	0.00121056	0.00143958	0.00160343	0.0015778	0.00134088	0.00108094	0.000856288	0.000729947	0.000692266	0.000675695	0.00066838	0.000585805	0.00035188	0.000123214	-2.41397e-05	-7.9285e-05	-1.46357e-05	0.00015449	0.000416016	0.000687134	0.000829402	0.000902607	0.0010377	0.00120259	0.00137901	0.00154553	0.00170077	0.00180929	0.00176663	0.00155783	0.00136286	0.00124361	0.00125956	0.00138394	0.00156588	0.0017274	0.00175833	0.00158872	0.00135903	0.00117702	0.00109381	0.00111901	0.00123888	0.00141613
	Sub.11	0.000249001	0.000255055	0.000315454	0.000420346	0.00050774	0.000551954	0.000547104	0.000474171	0.000320177	8.50576e-05	-0.000220109	-0.000588375	-0.000970367	-0.00132465	-0.0015828	-0.00172263	-0.001742	-0.00162974	-0.00142104	-0.00112776	-0.000786094	-0.000454185	-0.000203055	-4.21178e-05	5.75316e-05	9.77204e-05	0.000101965	9.22589e-05	9.44957e-05	0.000100385	0.000103164	0.000111737	0.000153977	0.000139756	7.55188e-05	-2.91124e-05	-0.000115295	-0.000167519	-0.000146899	-1.98361e-05	0.000234456	0.000624484	0.00111244	0.00161372	0.00205901	0.00236953	0.0025134	0.0025104
	Sub.12	0.00163566	0.00171208	0.0017303	0.00172476	0.00169779	0.00164684	0.00159784	0.00158828	0.00161383	0.00168159	0.0017342	0.00180556	0.00184787	0.00183948	0.00176267	0.0016547	0.00152332	0.00140584	0.00131313	0.00125615	0.001206	0.00118499	0.00114779	0.00109397	0.000999544	0.000916661	0.000842361	0.000785016	0.000749928	0.000722008	0.000665536	0.000622919	0.000603071	0.000569811	0.000557502	0.000545736	0.000564747	0.000637256	0.000731471	0.000814059	0.000903557	0.00100384	0.00109097	0.00114187	0.00115444	0.00111242	0.00097582	0.000713053
	Sub.13	0.00108932	0.00152795	0.00189507	0.00203178	0.00213893	0.00214887	0.001981	0.00183312	0.00162905	0.0013349	0.00107338	0.000718916	0.000342666	2.60959e-05	-0.000328304	-0.000563987	-0.000573337	-0.000432354	-0.000158759	5.21857e-05	0.000225002	0.00058297	0.00098101	0.00133055	0.0016718	0.00190232	0.00217994	0.00240803	0.00242585	0.00241356	0.00232797	0.00207235	0.00179961	0.00154273	0.00127811	0.00107116	0.00082296	0.00059304	0.000439583	0.000230326	0.000121736	0.000136616	0.000125203	0.000161071	7.01984e-05	-0.000173766	-0.000483627	-0.000887056
	Sub.14	0.00174197	0.00177676	0.00177638	0.00177962	0.00181177	0.00182399	0.00185132	0.00194	0.00211425	0.0023815	0.00273141	0.00315615	0.0036587	0.00413317	0.00452697	0.00487329	0.00515566	0.00531698	0.00537398	0.00534197	0.00527659	0.00512264	0.00489599	0.00463839	0.00434009	0.00396523	0.00347571	0.00293543	0.00240426	0.00187778	0.00144394	0.00111138	0.00082651	0.000631458	0.000554768	0.000607404	0.00069724	0.000795616	0.000964903	0.00114349	0.00131413	0.00142642	0.00148831	0.00145908	0.00132966	0.00118011	0.000996959	0.000793188
	Sub.15	0.000363542	0.000285787	0.000140682	5.94498e-05	6.5433e-05	5.35196e-05	3.91907e-05	-3.86607e-05	-0.000199981	-0.000379261	-0.000652963	-0.000892549	-0.00106148	-0.00124094	-0.00136941	-0.0014458	-0.00150021	-0.00145344	-0.00132534	-0.00107559	-0.000640761	-0.000164336	0.000288598	0.000676765	0.000881066	0.000985689	0.00100489	0.000922952	0.000898062	0.000900833	0.000894013	0.00089766	0.000836388	0.000705391	0.000594621	0.000468387	0.000402707	0.000432513	0.00043625	0.000415869	0.000360629	0.000248441	0.000162981	0.000101366	9.73626e-05	0.000254705	0.000475408	0.000635419
	Sub.16	-0.000267552	-0.000279369	-0.000118949	0.000105234	0.000367241	0.000718589	0.000939673	0.00104989	0.00103813	0.000810392	0.000622847	0.000472781	0.000263011	0.000136454	-1.42481e-05	-0.000175906	-0.000222176	-0.000313307	-0.000386053	-0.000314532	-0.000297452	-0.000269241	-0.000146362	-4.63371e-05	0.000142651	0.000340409	0.000548475	0.000977998	0.0014275	0.0018146	0.00219679	0.00236066	0.00236192	0.00233061	0.00212271	0.0019299	0.00180346	0.00168242	0.00171644	0.0018093	0.0019185	0.00214236	0.00229066	0.00243767	0.00264724	0.00274786	0.00279908	0.00281709
	Sub.17	-0.00189724	-0.00148539	-0.000845948	-0.000187307	0.000409532	0.000872495	0.00113407	0.00119809	0.00122882	0.00122066	0.00123634	0.00134872	0.00155093	0.00163894	0.00159682	0.00145928	0.00120424	0.000824936	0.000225206	-0.000496661	-0.00104738	-0.00135911	-0.00141461	-0.00117408	-0.000894559	-0.000596369	-0.00011837	0.000400865	0.0007423	0.00102752	0.00128534	0.00139625	0.00131514	0.0011001	0.000838431	0.000506515	0.000111333	-0.000341397	-0.000895689	-0.00147944	-0.00198858	-0.00231783	-0.00246527	-0.0023726	-0.00207885	-0.00169756	-0.00106861	-0.000113286
Cond.3	Time (ms)	-500	-498	-496	-494	-492	-490	-488	-486	-484	-482	-480	-478	-476	-474	-472	-470	-468	-466	-464	-462	-460	-458	-456	-454	-452	-450	-448	-446	-444	-442	-440	-438	-436	-434	-432	-430	-428	-426	-424	-422	-420	-418	-416	-414	-412	-410	-408	-406
Angry	Sub.1	-0.000107258	-0.000618503	-0.00114297	-0.00159979	-0.0019444	-0.00210702	-0.00211223	-0.00196874	-0.00166737	-0.00126882	-0.000891117	-0.000538072	-0.000315586	-0.000263643	-0.000428061	-0.000769673	-0.0011566	-0.00150857	-0.0017739	-0.00189947	-0.00188051	-0.00173337	-0.00148331	-0.00110591	-0.000536156	0.000131905	0.000838624	0.00152579	0.00215959	0.00271713	0.00314322	0.00334254	0.00331428	0.00312541	0.00283462	0.00248018	0.00215396	0.00194215	0.00187377	0.00203225	0.00241443	0.00295058	0.00362746	0.00438439	0.00513949	0.00576026	0.00615912	0.00630016
Cong.	Sub.2	-0.000390625	-0.000785735	-0.00117782	-0.00147333	-0.00163279	-0.0016009	-0.00140182	-0.00108709	-0.000717434	-0.000348961	-4.52922e-06	0.000258826	0.000391115	0.000460832	0.000464756	0.000423864	0.000297615	0.00010841	-0.000107634	-0.000392238	-0.000751974	-0.00116437	-0.00161946	-0.00208029	-0.00247405	-0.00277375	-0.0029237	-0.00288959	-0.00260687	-0.00214232	-0.00157038	-0.00095091	-0.000365172	8.05951e-05	0.000346999	0.000431786	0.00035714	0.000189802	-6.60565e-05	-0.000326601	-0.000515826	-0.000614977	-0.000589732	-0.000450248	-0.000207746	0.000102896	0.000430654	0.000732348
	Sub.3	-0.00180513	-0.00168456	-0.0015672	-0.0013589	-0.00114261	-0.000989187	-0.000959043	-0.000999483	-0.00100629	-0.0010561	-0.00117361	-0.00141742	-0.00175363	-0.00194488	-0.00196597	-0.0019101	-0.00206811	-0.00237084	-0.00267839	-0.00294752	-0.00321932	-0.00342492	-0.00347843	-0.00335162	-0.00299904	-0.00243105	-0.00176632	-0.00108409	-0.000415189	0.000115404	0.000282939	0.000125285	-0.000183334	-0.00060288	-0.00127239	-0.00213269	-0.00297227	-0.00354161	-0.00396116	-0.00423507	-0.00423834	-0.0040804	-0.00378372	-0.00331752	-0.00284568	-0.00245656	-0.00216531	-0.00197956
	Sub.4	0.00118085	0.000864338	0.000573163	0.000317121	0.000110842	1.74802e-06	2.37702e-06	0.000112711	0.000307541	0.000568604	0.000872796	0.00121357	0.00155573	0.00179768	0.00187932	0.00183289	0.00170598	0.00146989	0.00114265	0.000773461	0.000445771	0.000196643	7.62055e-05	9.72943e-05	0.000250449	0.00049429	0.000777194	0.00107701	0.00136752	0.00159697	0.00178061	0.0018295	0.00174502	0.00156636	0.0013448	0.00109605	0.000787332	0.00042667	3.5399e-05	-0.000358548	-0.00070359	-0.000987898	-0.00120932	-0.00141087	-0.00160014	-0.0017936	-0.0019541	-0.00209356
	Sub.5	-0.000681034	-0.000871929	-0.00098176	-0.00100483	-0.000941164	-0.000824162	-0.000685158	-0.000541617	-0.000397878	-0.000260439	-0.000123426	5.11704e-05	0.000236119	0.000410684	0.000560358	0.000698235	0.000812468	0.00092096	0.000991416	0.00101303	0.00102403	0.000960431	0.000800077	0.000532948	0.000245218	3.55093e-06	-0.000187316	-0.000282302	-0.000289437	-0.00019561	2.05144e-05	0.000315334	0.000596898	0.000819033	0.000990347	0.00109677	0.0011405	0.00109521	0.000980386	0.000846972	0.000697382	0.000557345	0.000467597	0.000407506	0.00036626	0.000365994	0.000386437	0.000402717
	Sub.6	-0.00170097	-0.00124352	-0.000766517	-0.000240888	0.000368942	0.00101195	0.0016542	0.00228653	0.00283454	0.00328449	0.00358981	0.0037622	0.00381157	0.00371259	0.003522	0.00325021	0.00294254	0.00262555	0.00228392	0.00193331	0.00163295	0.00135419	0.00110398	0.000933121	0.000821223	0.000734502	0.000729579	0.000803164	0.000977612	0.00125821	0.00161454	0.00196549	0.00229097	0.00251561	0.00263247	0.00261941	0.00252107	0.00234843	0.0020921	0.00176906	0.00136623	0.000894738	0.00037302	-0.000169642	-0.00072351	-0.00128081	-0.00178202	-0.00218403
	Sub.7	0.000440203	0.000611014	0.000831873	0.00102484	0.00121192	0.00138689	0.00159548	0.00183954	0.00210899	0.00233075	0.00245192	0.00242606	0.00223737	0.00192151	0.00157565	0.00130455	0.00114677	0.00112566	0.0012313	0.00144695	0.00166493	0.00184702	0.00201712	0.0021935	0.00239354	0.00259709	0.0027844	0.00290292	0.00288393	0.00269708	0.00237363	0.00199629	0.00162753	0.00132748	0.00111825	0.000998113	0.000890987	0.000737936	0.000554122	0.000408349	0.000312646	0.000300538	0.000349777	0.000408484	0.00043189	0.000377415	0.000199642	-4.04243e-05
	Sub.8	-0.0022687	-0.00249478	-0.00247197	-0.00234173	-0.00217316	-0.00192585	-0.00170517	-0.0015135	-0.001338	-0.00118997	-0.000910161	-0.000545125	-0.000188819	0.000172627	0.000425754	0.000605541	0.000728151	0.000783628	0.000888039	0.00102124	0.00106175	0.00105499	0.00101406	0.000912475	0.000812221	0.000744714	0.000817472	0.001106	0.00143596	0.00172134	0.0018898	0.00185881	0.00167011	0.00137207	0.0010115	0.000712145	0.000438827	0.000129094	-0.000220317	-0.000602012	-0.000959072	-0.00121912	-0.0013979	-0.0014023	-0.00125017	-0.00108403	-0.0008911	-0.00075464
	Sub.9	0.000911304	0.0012699	0.00126816	0.000745167	-0.000177975	-0.000464228	-0.000340503	-8.08429e-06	0.000870284	0.00135614	0.00127999	0.000842929	-0.000263332	-0.000951691	-0.00099093	-0.000850714	-0.000103992	0.000676565	0.000836307	0.000734624	-7.10908e-05	-0.000895697	-0.00102282	-0.000951134	-0.000492736	0.000302298	0.000521188	0.000388735	-0.00028584	-0.00132738	-0.00165882	-0.00158325	-0.00124754	-0.00030639	0.000342	0.000453575	0.000181385	-0.000758705	-0.00124949	-0.00106669	-0.000748566	0.00011684	0.00100263	0.00123067	0.0011281	0.000283455	-0.000596756	-0.000739713
	Sub.10	-0.00149841	-0.00111447	-0.000787454	-0.000555768	-0.00046229	-0.000502088	-0.000437274	-0.000246316	-9.29695e-05	5.43082e-05	0.000192025	0.000253932	0.000233741	6.81265e-05	-9.59515e-05	-8.92118e-05	-3.97829e-05	5.58957e-05	0.000255455	0.000506252	0.000707911	0.000764511	0.000744556	0.000825363	0.00088237	0.000872361	0.000882005	0.000866205	0.000777691	0.000595427	0.000324451	0.000202293	0.000191944	0.000122171	5.45396e-05	-1.54616e-05	-0.000187623	-0.000435261	-0.000791577	-0.00111391	-0.00126011	-0.00133489	-0.00133786	-0.00117446	-0.000935335	-0.000644579	-0.000392212	-0.000170295
	Sub.11	-0.00184959	-0.00179805	-0.00190308	-0.00215659	-0.00251003	-0.00287597	-0.00319802	-0.00345169	-0.00357349	-0.00356625	-0.00341432	-0.00315812	-0.00282263	-0.00243697	-0.00200858	-0.0015548	-0.00114163	-0.000742959	-0.000401559	-0.00013695	4.53723e-05	0.000178224	0.000241998	0.000243331	0.000205984	0.000123917	2.79932e-05	-7.72398e-05	-0.000175624	-0.000260745	-0.000313486	-0.000335435	-0.000261273	-0.000104658	0.000118584	0.000340514	0.000558074	0.000734086	0.000826955	0.000825839	0.000718945	0.000509767	0.000227359	-9.51632e-05	-0.000399338	-0.000641749	-0.000787005	-0.00081482
	Sub.12	-0.000704474	-0.000670397	-0.000586317	-0.000400271	-0.000143633	0.000139232	0.000464576	0.000799439	0.00108588	0.00126722	0.00132394	0.00125872	0.0011019	0.000876337	0.000637062	0.000448678	0.000349355	0.000372376	0.000517884	0.000768841	0.00108036	0.00135394	0.00157175	0.00171773	0.00178755	0.00180577	0.00178132	0.0017505	0.00174546	0.0017695	0.001815	0.00187538	0.00190005	0.00188399	0.00178144	0.00162548	0.00145497	0.00128876	0.00111196	0.000918302	0.000654418	0.000254068	-0.000241956	-0.000868315	-0.00159629	-0.00238379	-0.00318224	-0.00388292
	Sub.13	0.00161076	0.0018078	0.00202702	0.00217582	0.00220159	0.00218988	0.00210264	0.00191403	0.00166425	0.00140918	0.00125658	0.00121668	0.0012546	0.00138061	0.00153845	0.00165646	0.00171483	0.00172905	0.00179128	0.0018384	0.00178968	0.00171101	0.00165376	0.00152506	0.00129028	0.00095171	0.000614581	0.000426882	0.000306547	0.000276323	0.000373428	0.000492447	0.00048702	0.000333962	7.44269e-05	-0.000199662	-0.000471316	-0.000713564	-0.00082808	-0.000808717	-0.000668565	-0.000366735	7.78956e-05	0.00060142	0.00118319	0.00164994	0.0019829	0.00220179
	Sub.14	0.00585248	0.00542043	0.00477264	0.00397393	0.00313481	0.00237608	0.00178957	0.0014092	0.00128195	0.00140548	0.00172441	0.00211333	0.00251832	0.00286847	0.00307612	0.00305176	0.00282811	0.00237267	0.00171213	0.0009152	7.35125e-05	-0.000704311	-0.00128621	-0.00163644	-0.00173628	-0.00158711	-0.00116808	-0.000537234	0.000273996	0.00114538	0.00194126	0.00259638	0.0030641	0.00330389	0.00323152	0.00284847	0.00222713	0.0014339	0.000609354	-0.000197016	-0.000952315	-0.00154191	-0.00192403	-0.00212673	-0.00205793	-0.0017472	-0.00123874	-0.000547497
	Sub.15	-0.00185181	-0.00192773	-0.00191348	-0.00177969	-0.00162775	-0.00155189	-0.00149839	-0.00147328	-0.00139253	-0.00118172	-0.000898	-0.000562362	-0.000185385	0.000106595	0.000258064	0.000291852	0.000238658	0.000240897	0.000312844	0.000449818	0.000679474	0.000913429	0.00112629	0.00132759	0.00146292	0.00166865	0.00198133	0.00232838	0.00268597	0.00297744	0.0030752	0.0029983	0.00275911	0.00243478	0.00214188	0.00187769	0.00165713	0.00143949	0.00115758	0.000801636	0.000445516	0.00010604	-0.000121486	-0.000237005	-0.000254596	-0.000167562	-0.00011095	-0.000131308
	Sub.16	0.000166996	0.000158697	0.000153167	0.00027451	0.000468186	0.00063151	0.000810037	0.000876398	0.000976095	0.00126677	0.00149247	0.00156875	0.0015604	0.00137019	0.00118265	0.00100541	0.000852018	0.000887628	0.00102357	0.0011432	0.00129678	0.00135202	0.00127843	0.00112398	0.000854746	0.000643267	0.000550102	0.000414606	0.00036781	0.000359499	0.000320045	0.000421672	0.0005655	0.000825262	0.00122025	0.00148882	0.00157929	0.00154134	0.00128929	0.000988807	0.000677424	0.000395106	0.000326046	0.000410533	0.000531325	0.000725509	0.000809932	0.000861181
	Sub.17	-0.00313229	-0.00217216	-0.00114242	-0.000337059	0.000232166	0.000764239	0.00113394	0.00128201	0.00114284	0.000795588	0.000490481	0.000282826	5.35372e-05	-8.03128e-05	-5.04218e-05	5.98808e-05	0.000359683	0.000782848	0.0011014	0.00125146	0.00134675	0.00153345	0.00161705	0.00159826	0.00156084	0.00151704	0.00131636	0.000986008	0.00074528	0.000588737	0.000324707	-6.14918e-05	-0.000393285	-0.000668733	-0.00104614	-0.00130722	-0.00127259	-0.0010238	-0.000665489	-0.000240108	0.000242678	0.000813603	0.0012345	0.0013489	0.00124191	0.000883591	0.000320101	-0.000422518
Cond.4	Time (ms)	-500	-498	-496	-494	-492	-490	-488	-486	-484	-482	-480	-478	-476	-474	-472	-470	-468	-466	-464	-462	-460	-458	-456	-454	-452	-450	-448	-446	-444	-442	-440	-438	-436	-434	-432	-430	-428	-426	-424	-422	-420	-418	-416	-414	-412	-410	-408	-406
Angry	Sub.1	0.00442892	0.00393677	0.00336493	0.00281753	0.0023384	0.00193178	0.00163564	0.00142129	0.00127271	0.00120915	0.00122092	0.00118057	0.00110821	0.00104664	0.00102437	0.0010766	0.00121958	0.00146367	0.00181692	0.00226009	0.00267409	0.00304435	0.00326201	0.00322665	0.00288762	0.00221071	0.00126339	0.000117991	-0.00113552	-0.00244825	-0.00374184	-0.00488381	-0.00577914	-0.00636306	-0.00656918	-0.00645837	-0.00602247	-0.00533938	-0.00443886	-0.00340094	-0.00234055	-0.00127894	-0.000237403	0.000674143	0.00144775	0.00206511	0.00247462	0.0027036
Incong.	Sub.2	0.00436227	0.00475373	0.00513148	0.00544864	0.00566942	0.00579133	0.00578392	0.00564884	0.00543491	0.00512815	0.00479437	0.00452463	0.00432538	0.00421261	0.00414943	0.00410177	0.00407685	0.00409285	0.00406638	0.00394191	0.00370344	0.0033372	0.00285931	0.00230938	0.00173812	0.00121785	0.000834087	0.000589959	0.000475093	0.000463193	0.000505343	0.000581755	0.000657171	0.000731344	0.000796064	0.000901299	0.00109903	0.00138695	0.00180794	0.00235085	0.00296612	0.00359842	0.00415823	0.00462225	0.00490973	0.00500694	0.00491017	0.00470349
	Sub.3	0.0002925	0.000381766	0.000299953	-3.38155e-05	-0.00059437	-0.00133341	-0.00210009	-0.00274032	-0.00318244	-0.00340961	-0.0035139	-0.00345847	-0.00331257	-0.0032257	-0.00310641	-0.00290549	-0.00276856	-0.00273702	-0.00276432	-0.00279005	-0.00266616	-0.0023351	-0.00187529	-0.00140251	-0.000907273	-0.000397665	2.81863e-05	0.000339006	0.00053997	0.000593524	0.000500717	0.000395752	0.000360236	0.000354885	0.00039906	0.000373222	0.0002767	0.000151278	0.000143818	0.00028208	0.000442464	0.000431039	0.00039869	0.000492049	0.000809208	0.000973839	0.000886611	0.000740388
	Sub.4	0.00256947	0.00202641	0.00143617	0.000854616	0.00027638	-0.000252774	-0.000613018	-0.0007596	-0.000744945	-0.000635053	-0.000471205	-0.000254187	-8.20673e-05	-2.51917e-05	-4.74445e-05	-0.000137372	-0.000343105	-0.000626453	-0.000959442	-0.00135151	-0.00172893	-0.00206071	-0.00236773	-0.00262744	-0.00282569	-0.00297903	-0.00313575	-0.00327152	-0.00337383	-0.00343955	-0.00346161	-0.00339181	-0.00333455	-0.00329958	-0.00317659	-0.00291588	-0.00262204	-0.00238969	-0.00220845	-0.00206439	-0.00204023	-0.00213915	-0.00235547	-0.00263011	-0.00296099	-0.00330496	-0.00361701	-0.00386589
	Sub.5	0.00387353	0.00415649	0.00434387	0.00448231	0.00460459	0.00469585	0.00473942	0.00473413	0.00474132	0.00469873	0.0045818	0.00443153	0.00428076	0.00409965	0.00385748	0.00357701	0.00326587	0.00289671	0.00250857	0.00213064	0.0016919	0.00116268	0.000579513	2.50065e-05	-0.000445662	-0.000790662	-0.00105407	-0.00125905	-0.00136939	-0.00135757	-0.00111739	-0.000783537	-0.000502178	-0.000311049	-0.00015136	-8.30106e-05	-0.000115492	-0.000231724	-0.000368102	-0.000498218	-0.000594102	-0.000560841	-0.000386452	-0.000134282	0.000191266	0.000592181	0.00102173	0.00137785
	Sub.6	-0.00303945	-0.00344339	-0.00379923	-0.00408712	-0.00424648	-0.00423056	-0.00408309	-0.00379483	-0.00340991	-0.00297804	-0.00253765	-0.0021458	-0.00180399	-0.00153693	-0.00138869	-0.0013625	-0.00147153	-0.00168081	-0.00191603	-0.0021566	-0.00236625	-0.00247911	-0.00249851	-0.00246994	-0.00244622	-0.00242976	-0.00236119	-0.00229338	-0.0022034	-0.0020726	-0.00186202	-0.00157007	-0.00118965	-0.000796448	-0.000433026	-0.000185445	-7.33756e-05	-0.000111771	-0.000321429	-0.000717356	-0.00130645	-0.00198738	-0.00265818	-0.00323929	-0.00368804	-0.00393493	-0.00391686	-0.00368601
	Sub.7	0.001227	0.00101732	0.000806748	0.000634342	0.000491384	0.000375736	0.000283658	0.000181771	9.26593e-05	2.72268e-05	7.99327e-06	5.30756e-05	0.000144968	0.000283063	0.000424256	0.000556948	0.000642145	0.000658478	0.000646641	0.000599469	0.000519967	0.00037068	0.000144774	-0.00014001	-0.000487992	-0.000832801	-0.00113848	-0.00129354	-0.00130267	-0.00118787	-0.000976556	-0.000718908	-0.000477632	-0.00030276	-0.000154675	-4.54276e-05	-4.49848e-06	-5.17807e-05	-0.000154527	-0.000294018	-0.000493831	-0.000753041	-0.00101277	-0.00119263	-0.00122072	-0.00111843	-0.000880084	-0.000532651
	Sub.8	0.00146745	0.00191522	0.00207372	0.00191594	0.00152248	0.00100008	0.000483943	6.74941e-05	-0.000173887	-0.000170817	-6.88606e-05	9.14172e-05	0.000325656	0.000603182	0.000930776	0.0012565	0.0015234	0.00176985	0.0018425	0.00170134	0.0014739	0.00117852	0.00094186	0.000868494	0.000970185	0.00123901	0.00158066	0.00184492	0.00201884	0.00213394	0.00220119	0.00235974	0.00259176	0.00286979	0.00318335	0.00338944	0.00338207	0.00321613	0.00292653	0.00265239	0.00245249	0.00233216	0.00228958	0.00222578	0.00206926	0.00187997	0.00166883	0.00147843
	Sub.9	-0.000280597	-4.4932e-05	0.000424282	0.000908953	0.00103056	0.000692681	-9.72597e-05	-0.000679559	-0.000834892	-0.000822589	-0.000551038	-6.57896e-05	0.000285378	0.00027305	-0.00021163	-0.00063136	-0.000638217	-0.000438264	-0.00017223	0.000257558	0.00055229	0.000508779	2.86532e-05	-0.000633155	-0.000898569	-0.000804658	-0.000592759	-9.77826e-05	0.000400255	0.000587989	0.000329995	-0.000412375	-0.000958952	-0.00110325	-0.00108309	-0.000768276	-0.000250376	0.000129283	0.000206032	-0.00019539	-0.000579407	-0.000578532	-0.000353181	-2.23336e-07	0.000553121	0.000999299	0.00112923	0.000784562
	Sub.10	0.000274109	0.000177902	5.34536e-05	-1.37621e-05	0.000202396	0.000639718	0.00104377	0.00123967	0.00102946	0.00048067	-0.000205788	-0.000874698	-0.0012761	-0.00130925	-0.0011018	-0.000839789	-0.000715752	-0.000815865	-0.000985645	-0.00116535	-0.00118882	-0.000882703	-0.000394941	8.47016e-05	0.000365491	0.000305165	2.30143e-05	-0.000333349	-0.000626413	-0.000624274	-0.000308503	6.68411e-05	0.000319966	0.000263287	-7.17184e-05	-0.000462037	-0.000804853	-0.0008589	-0.000515366	3.88164e-05	0.000592845	0.000930135	0.000950225	0.000821742	0.000615034	0.000527612	0.000727746	0.0011351
	Sub.11	0.00229316	0.0023778	0.00254712	0.00276242	0.00300018	0.00320124	0.00332664	0.00332595	0.00323677	0.00302408	0.00272155	0.00234161	0.00187062	0.00133355	0.000737982	0.000157416	-0.000360593	-0.000762043	-0.00101144	-0.00109463	-0.00098333	-0.000677621	-0.000245306	0.000263034	0.000788745	0.00121787	0.00152689	0.001698	0.00173734	0.00165033	0.00149439	0.0013083	0.00116182	0.00103075	0.000949532	0.000927786	0.000923708	0.000912404	0.000911598	0.000877979	0.000852888	0.00083937	0.00086228	0.000907572	0.000943402	0.00099574	0.00101795	0.00101042
	Sub.12	-0.000913131	-0.000898865	-0.000889138	-0.000890766	-0.000923049	-0.000970147	-0.00101548	-0.00108275	-0.00115038	-0.00122958	-0.00130744	-0.00134408	-0.00137879	-0.00140217	-0.00143485	-0.00150514	-0.00161008	-0.00179284	-0.00201052	-0.00221651	-0.00241439	-0.00258284	-0.00270747	-0.00279406	-0.00283134	-0.0028649	-0.0028974	-0.0029299	-0.0030502	-0.00324445	-0.0035194	-0.00385955	-0.00418543	-0.00443516	-0.00456548	-0.00455112	-0.00439748	-0.00412975	-0.00377831	-0.00337707	-0.00296368	-0.00253968	-0.00218235	-0.00192046	-0.00174771	-0.00164523	-0.00165024	-0.0017372
	Sub.13	-0.00265515	-0.0022613	-0.00168462	-0.00102805	-0.000393554	0.000118707	0.000580946	0.00117825	0.00180282	0.00239105	0.00291276	0.00319607	0.00317701	0.00294006	0.00263319	0.002326	0.00202697	0.00155747	0.00106071	0.00067177	0.000374479	0.000136301	-0.000137428	-0.000451889	-0.000762668	-0.00115955	-0.00152664	-0.00172998	-0.00184215	-0.00175228	-0.00137018	-0.000853052	-0.000272959	0.000116624	0.000343089	0.000593838	0.000761407	0.000817855	0.000819512	0.000786399	0.000816514	0.000826932	0.000784662	0.00072217	0.000596266	0.000324831	-5.36742e-08	-0.000353083
	Sub.14	0.000222404	0.000439224	0.000684394	0.000968149	0.0012901	0.00159923	0.00185998	0.00210118	0.00233373	0.00259587	0.0028708	0.00312648	0.00338165	0.00364806	0.00391956	0.00414004	0.00430192	0.00437506	0.00444775	0.00455215	0.00466802	0.00477882	0.00491182	0.00502656	0.00508966	0.0050969	0.00501262	0.00483722	0.00455189	0.00417944	0.00374959	0.00330122	0.00285114	0.00237668	0.00193426	0.00153882	0.0012702	0.00111034	0.00106272	0.00113002	0.0013305	0.00166502	0.00209251	0.00252286	0.00291786	0.00319157	0.00336645	0.00342624
	Sub.15	-0.00111589	-0.000866958	-0.000616396	-0.000424527	-0.000221006	-9.34882e-05	-4.16448e-05	6.13369e-05	0.000184946	0.000377133	0.000588796	0.000724131	0.000836448	0.000889475	0.000848979	0.000817682	0.000769958	0.000767125	0.000790406	0.000734797	0.000653892	0.000510802	0.000280527	0.000109205	5.76132e-05	8.05892e-05	0.000210588	0.000374273	0.000481413	0.000608075	0.000639597	0.000630903	0.000650099	0.000703843	0.000850215	0.00102228	0.00108955	0.00110039	0.00102709	0.00087328	0.000735269	0.000635431	0.000609334	0.000656302	0.000650738	0.000590449	0.000515397	0.000388068
	Sub.16	0.00157754	0.00162941	0.00159721	0.0015714	0.00157452	0.00146494	0.00116257	0.000734981	0.000358449	0.000138384	4.98388e-05	0.000134951	0.000493136	0.000918094	0.00113287	0.00121962	0.00138963	0.00164887	0.00184482	0.00207798	0.002463	0.00289406	0.00312253	0.00314754	0.00309819	0.00301579	0.00283423	0.00253544	0.00225096	0.00207132	0.0019176	0.00169555	0.0013865	0.0011784	0.00120298	0.00129258	0.00147187	0.00184024	0.00220106	0.00228772	0.00210308	0.00175568	0.00136211	0.000877365	0.000420582	0.000190852	0.000163138	0.000214137
	Sub.17	0.00347692	0.00363923	0.00357066	0.00330055	0.00297595	0.00263904	0.00228532	0.00195091	0.00162949	0.00143756	0.00157363	0.00188334	0.00212495	0.00223069	0.00224456	0.00217435	0.00198359	0.00166603	0.00129704	0.000969887	0.000734706	0.000723198	0.000983829	0.00141067	0.0018651	0.00238698	0.0029588	0.00362944	0.00428714	0.00474137	0.00495672	0.0049925	0.0048269	0.0044996	0.00416196	0.00388428	0.00370067	0.00362081	0.00356556	0.00345776	0.00335902	0.00336692	0.00329488	0.00302134	0.00258087	0.00206856	0.00159458	0.00122697
Cond.5	Time (ms)	-500	-498	-496	-494	-492	-490	-488	-486	-484	-482	-480	-478	-476	-474	-472	-470	-468	-466	-464	-462	-460	-458	-456	-454	-452	-450	-448	-446	-444	-442	-440	-438	-436	-434	-432	-430	-428	-426	-424	-422	-420	-418	-416	-414	-412	-410	-408	-406
Happy	Sub.1	0.000735628	0.000590386	0.000505953	0.00051868	0.000668061	0.000960685	0.00130236	0.00165275	0.00194268	0.00219434	0.00241631	0.00253566	0.00256031	0.00254494	0.00251835	0.00253943	0.00254501	0.00247361	0.00235854	0.00211851	0.00171803	0.0012246	0.000655551	4.32557e-05	-0.000490845	-0.00091985	-0.00125238	-0.0015338	-0.00183126	-0.00208612	-0.00222887	-0.00232414	-0.00235595	-0.00232463	-0.00216169	-0.00176488	-0.00116209	-0.000362399	0.000565502	0.00149993	0.00229429	0.00287042	0.0031222	0.00306578	0.00270831	0.00208805	0.00129201	0.000464605
Cong.	Sub.2	0.000446702	0.000606984	0.000740011	0.000862307	0.000966654	0.00107182	0.00116428	0.0012817	0.00144045	0.00160432	0.00176641	0.00192334	0.00205107	0.00210134	0.00212425	0.00210738	0.00200668	0.00188191	0.00180655	0.00174208	0.00170279	0.00172698	0.00173476	0.00173401	0.0016788	0.00161104	0.00154569	0.00146297	0.00134696	0.00123477	0.00109633	0.000995701	0.000970323	0.00099914	0.00108043	0.00120365	0.00136666	0.00155494	0.00177619	0.0019992	0.0021718	0.00225863	0.00228416	0.00220005	0.0020642	0.00189602	0.00165611	0.00138872
	Sub.3	0.00120986	0.000599287	-3.24372e-05	-0.000585903	-0.00103398	-0.00132257	-0.00139895	-0.00133591	-0.00113317	-0.000803188	-0.000393168	2.61524e-05	0.000441962	0.000820274	0.00111061	0.00128936	0.00135672	0.00133185	0.00124036	0.00106666	0.000844426	0.00056484	0.00022877	-0.000148715	-0.000608969	-0.00110672	-0.00157208	-0.00192703	-0.00214982	-0.00215439	-0.00193575	-0.00158779	-0.00125058	-0.00100028	-0.000817694	-0.000747232	-0.000876227	-0.0011572	-0.0014585	-0.00168917	-0.00181422	-0.00190537	-0.00186263	-0.00168472	-0.0013451	-0.000919743	-0.000549188	-0.000189531
	Sub.4	0.00169071	0.00147589	0.00125531	0.00103581	0.000854953	0.000724678	0.000645709	0.000643927	0.000725659	0.00086415	0.00108506	0.00134848	0.00159601	0.00181427	0.00195697	0.00201454	0.00197812	0.001866	0.00169434	0.00153088	0.00139749	0.00133712	0.00135059	0.00138436	0.00142308	0.00143893	0.00139902	0.00125141	0.000990988	0.00063339	0.000198862	-0.000242751	-0.000643495	-0.000947087	-0.00110812	-0.0011444	-0.00109409	-0.00102811	-0.00100307	-0.00102413	-0.00110899	-0.0012859	-0.00156648	-0.00192069	-0.00226781	-0.00255919	-0.00276046	-0.00285677
	Sub.5	0.00174649	0.00163059	0.00150971	0.00136563	0.00116737	0.000949083	0.000721075	0.000515475	0.000361364	0.000298458	0.000309966	0.000423253	0.000599012	0.000844534	0.00109082	0.00127931	0.00138109	0.00136902	0.00126465	0.00111143	0.000925298	0.000720867	0.000534326	0.000380051	0.000250811	0.000134069	2.10206e-05	-9.06258e-05	-0.000234105	-0.000425145	-0.000614338	-0.00079071	-0.000958537	-0.00111819	-0.0012867	-0.00142622	-0.00156305	-0.00171423	-0.00186141	-0.0019844	-0.00204723	-0.00203462	-0.00197026	-0.00182391	-0.00161584	-0.00133592	-0.00107403	-0.000845743
	Sub.6	0.00486246	0.00461286	0.00432233	0.00404176	0.00381153	0.0036873	0.00364616	0.00373105	0.00393031	0.00417143	0.00438804	0.00453451	0.0045837	0.00456157	0.00445481	0.00422018	0.00384693	0.00343014	0.00296386	0.00244947	0.00193566	0.00142815	0.000908716	0.000449664	9.31001e-05	-0.00021305	-0.000460901	-0.000688989	-0.000848346	-0.000916386	-0.000884659	-0.000825475	-0.000751382	-0.000645319	-0.000553161	-0.000509646	-0.000528433	-0.000595986	-0.000670827	-0.000713273	-0.00070046	-0.00060944	-0.000455422	-0.000245456	-2.69099e-05	0.00010578	0.000119315	1.55018e-05
	Sub.7	-0.000967939	-0.000872024	-0.000683446	-0.000441149	-0.000173278	7.01669e-05	0.000281641	0.000458091	0.000541366	0.000562653	0.000501298	0.000381847	0.000171894	-8.86204e-05	-0.000360694	-0.00060213	-0.00076	-0.000843275	-0.000854441	-0.0008119	-0.000791253	-0.000869828	-0.0010614	-0.00130273	-0.00157533	-0.0018284	-0.00201062	-0.00207808	-0.00202761	-0.00190888	-0.0017465	-0.00153711	-0.00131131	-0.00111655	-0.00101536	-0.00103853	-0.0011748	-0.00142445	-0.00176279	-0.00213438	-0.00253204	-0.00295212	-0.00335324	-0.00370881	-0.00400396	-0.00424578	-0.00446665	-0.00464514
	Sub.8	-0.00114361	-0.00140061	-0.00165042	-0.00184655	-0.00199123	-0.0019548	-0.00187128	-0.00177997	-0.00168866	-0.00156508	-0.0012875	-0.000836261	-0.000276073	0.000379285	0.00100107	0.00139374	0.00152745	0.0014653	0.00125098	0.000980512	0.000643722	0.000276795	-5.70405e-05	-0.000402373	-0.000793968	-0.00127173	-0.00176805	-0.00209507	-0.00225617	-0.00229685	-0.00220009	-0.00213234	-0.00216798	-0.00235856	-0.00261167	-0.00276793	-0.00276572	-0.0026598	-0.00241384	-0.00208816	-0.00178399	-0.00160519	-0.0015179	-0.00146272	-0.00132378	-0.00114894	-0.000916185	-0.000599039
	Sub.9	-0.000676983	-0.000799973	-0.000588093	-0.000113025	5.15693e-05	0.000133241	-1.96718e-05	-0.000622812	-0.0009215	-0.00101683	-0.000965073	-0.000471002	-0.000154466	-5.84535e-05	3.99945e-05	-0.000345184	-0.000617554	-0.000518179	-0.000338552	0.000218462	0.000707261	0.000764834	0.000753813	0.000320261	-0.000267555	-0.000449677	-0.000480145	-0.000170276	0.000422325	0.00068503	0.000847859	0.00081438	0.000319801	0.000144777	0.000179131	0.000287743	0.000742147	0.000952675	0.000885238	0.000798678	0.000279752	-5.49852e-05	6.59315e-05	0.000286661	0.000906545	0.0014913	0.00166873	0.0017742
	Sub.10	-0.00048675	-0.000786297	-0.00116378	-0.0014545	-0.00169768	-0.00174959	-0.00169037	-0.0017712	-0.00187618	-0.00206375	-0.00229447	-0.0023773	-0.00233863	-0.00208465	-0.00156486	-0.00114599	-0.000862024	-0.000695343	-0.000678732	-0.000552621	-0.000364756	-0.000119353	0.000320833	0.000717664	0.000949635	0.00107222	0.00100393	0.000973691	0.00107722	0.00119539	0.00147416	0.00182346	0.00191443	0.00184837	0.00152271	0.00111724	0.000863354	0.000661459	0.00062976	0.000892307	0.00110833	0.00126662	0.00137532	0.00133304	0.00133789	0.00138173	0.00150154	0.00181275
	Sub.11	0.000208319	0.000530318	0.000943541	0.00136891	0.00175595	0.00211391	0.00241367	0.0026277	0.00276136	0.00285543	0.00292936	0.00302156	0.00310674	0.00317189	0.00320435	0.00324412	0.00330342	0.00337011	0.00345156	0.00356178	0.00368882	0.00380688	0.0038856	0.00396496	0.00401273	0.00400582	0.00393114	0.00381537	0.00365268	0.00345529	0.00318997	0.002891	0.00259232	0.00229762	0.00204724	0.00181002	0.00163356	0.00151063	0.00146506	0.00147838	0.00152172	0.00158135	0.00162624	0.00169106	0.00178896	0.00191794	0.00206349	0.00218089
	Sub.12	0.00205974	0.00158125	0.00101421	0.000422613	-0.000140132	-0.000650706	-0.00110417	-0.00145985	-0.0017465	-0.00199427	-0.00226595	-0.00254763	-0.00278585	-0.00294164	-0.00295965	-0.00284928	-0.00263896	-0.00227999	-0.00181405	-0.00126951	-0.000739437	-0.000217003	0.000265809	0.000677924	0.0009635	0.00112114	0.00114585	0.0010503	0.000900536	0.000736319	0.000605177	0.000539584	0.000579444	0.000701767	0.000918617	0.0011756	0.00141934	0.00161419	0.00171541	0.00177177	0.00172793	0.00161915	0.00146878	0.00125786	0.00100539	0.000777736	0.000617682	0.000577867
	Sub.13	0.0029158	0.00291869	0.00292883	0.00294373	0.00271487	0.00236127	0.00208836	0.00188368	0.00173086	0.00155992	0.00132939	0.00115265	0.000983306	0.000842308	0.000884983	0.00104394	0.00122463	0.00138115	0.00137086	0.00129737	0.00123713	0.00102893	0.000791916	0.00059013	0.000389747	0.000265501	0.00011828	-6.9471e-05	-0.00014159	-0.000223169	-0.000248766	-0.000244838	-0.000292597	-0.000324949	-0.000519927	-0.000932897	-0.00132194	-0.00166678	-0.00198337	-0.00216481	-0.00229054	-0.00234818	-0.00232443	-0.00231875	-0.0022696	-0.00221115	-0.00222788	-0.00210185
	Sub.14	-0.000387976	-0.000769701	-0.00123709	-0.00168543	-0.00199929	-0.00219104	-0.00228735	-0.00232662	-0.00228984	-0.00221858	-0.00219755	-0.00224084	-0.00230389	-0.00234306	-0.00234913	-0.00235051	-0.00231639	-0.00224121	-0.00210814	-0.00193908	-0.00178673	-0.00169147	-0.0016135	-0.00161362	-0.00159124	-0.00146635	-0.00125564	-0.00103794	-0.000783007	-0.000417652	-3.83663e-05	0.000282582	0.000656526	0.00112216	0.00158534	0.00200525	0.00240125	0.00282251	0.00324777	0.00360983	0.00388783	0.00404401	0.00409404	0.00403229	0.00385282	0.00360206	0.00329509	0.00293372
	Sub.15	-0.000922234	-0.000870331	-0.000832629	-0.000792553	-0.000706966	-0.000542324	-0.000428516	-0.000441697	-0.000532121	-0.000757175	-0.00109751	-0.00147334	-0.00180059	-0.00191407	-0.00184655	-0.00169545	-0.00148195	-0.00125446	-0.0010244	-0.000748299	-0.000502115	-0.00023151	6.99407e-05	0.000286532	0.000389654	0.000350046	0.000213637	9.19965e-05	-3.21053e-05	-0.000132861	-0.000120784	-9.73675e-05	-8.06726e-05	-7.64516e-05	-0.000167414	-0.000298622	-0.000369507	-0.000373486	-0.000210721	9.79759e-06	0.000172183	0.000307723	0.000363594	0.000314823	0.000186204	3.07803e-05	1.13687e-05	0.000130467
	Sub.16	-0.0021877	-0.00209689	-0.00191838	-0.00162144	-0.00137914	-0.0011549	-0.000733946	-0.000377292	-0.000142903	4.8958e-05	2.5915e-05	-0.000216614	-0.000739378	-0.00152765	-0.00216107	-0.00261518	-0.00289241	-0.0029038	-0.00273319	-0.00241814	-0.00204477	-0.00179528	-0.00143571	-0.000846761	-0.000291767	0.000270743	0.000804517	0.00119027	0.0014224	0.00130954	0.000989661	0.000789165	0.00057191	0.000344939	0.00029209	0.000318622	0.000429624	0.000477995	0.000386927	0.000484212	0.000696997	0.00081619	0.000934976	0.00097049	0.000892717	0.000689728	0.00023634	-0.000106763
	Sub.17	-3.04684e-06	-0.000218986	-8.66702e-05	0.00046499	0.0011911	0.00185984	0.00241164	0.00280396	0.00306122	0.00311549	0.00299414	0.00276415	0.00238035	0.00197994	0.00168813	0.00158975	0.00164042	0.00177016	0.00189116	0.00191967	0.0017428	0.00147548	0.00116311	0.000914813	0.000740408	0.000668266	0.000694195	0.000749397	0.000871935	0.0010941	0.00132747	0.00140214	0.00144858	0.00150986	0.0015286	0.0016261	0.00189797	0.00240442	0.00288596	0.00318253	0.0032172	0.00293363	0.00248889	0.00183114	0.000898376	-0.000202231	-0.00132102	-0.00227738
Cond.6	Time (ms)	-500	-498	-496	-494	-492	-490	-488	-486	-484	-482	-480	-478	-476	-474	-472	-470	-468	-466	-464	-462	-460	-458	-456	-454	-452	-450	-448	-446	-444	-442	-440	-438	-436	-434	-432	-430	-428	-426	-424	-422	-420	-418	-416	-414	-412	-410	-408	-406
Happy	Sub.1	0.00337122	0.00392316	0.00431922	0.00453576	0.00453051	0.0043393	0.00397453	0.00351415	0.00301049	0.00247482	0.00197935	0.00163071	0.0013722	0.00123726	0.00117483	0.00107531	0.000884796	0.000637601	0.000329097	-1.36212e-05	-0.000342726	-0.000635565	-0.00086587	-0.00101486	-0.0010228	-0.0009343	-0.000700063	-0.000382898	1.17158e-05	0.000436463	0.000816933	0.00112158	0.0013541	0.00153096	0.00159712	0.00154021	0.00136461	0.00111571	0.000831108	0.000520692	0.000133229	-0.000311875	-0.000851483	-0.00137181	-0.00185803	-0.00226068	-0.00256677	-0.00278587
Incong.	Sub.2	0.00155563	0.00149653	0.00150882	0.00154625	0.00165349	0.00187281	0.00215784	0.00247132	0.0027471	0.00295855	0.00311108	0.0032699	0.00338996	0.00349047	0.00361321	0.00376887	0.00397136	0.00416123	0.00428111	0.004357	0.00442719	0.00445442	0.00452279	0.00461878	0.0047081	0.00479433	0.00478939	0.00473247	0.00461047	0.00444605	0.00428347	0.00412569	0.0039038	0.00366766	0.00342491	0.00317694	0.00295643	0.00273903	0.00253724	0.00238715	0.00233052	0.00231196	0.0022847	0.00226966	0.00225499	0.00222019	0.00215884	0.00211363
	Sub.3	-0.00163703	-0.00146326	-0.0012096	-0.000976037	-0.000699962	-0.000358482	-5.23824e-06	0.000336209	0.000643717	0.000936889	0.00118641	0.00149784	0.00186056	0.00222793	0.00253907	0.00273333	0.00287395	0.00295911	0.0028706	0.0026122	0.00226347	0.00189741	0.00156943	0.00124431	0.00101552	0.000919942	0.000924658	0.00105617	0.00129478	0.00156615	0.00183608	0.00200553	0.00206396	0.00207866	0.00207174	0.00205442	0.00206851	0.00211176	0.00218615	0.00220141	0.00214601	0.00208009	0.00201326	0.00183129	0.0014876	0.000961084	0.000380306	-0.00016385
	Sub.4	-0.000385716	-0.000182204	-3.02625e-05	6.44887e-05	0.00011806	0.000125787	7.14937e-05	-6.84923e-05	-0.000297292	-0.000565477	-0.000835769	-0.00112864	-0.00143297	-0.00171219	-0.00193557	-0.00208927	-0.00218194	-0.00222008	-0.00218506	-0.00209134	-0.00195132	-0.00179262	-0.00163113	-0.00145703	-0.00126038	-0.00106031	-0.000863528	-0.000650989	-0.000432944	-0.000223743	-4.00658e-05	6.4643e-05	4.1762e-05	-0.000138167	-0.000426573	-0.000782464	-0.00120576	-0.00164015	-0.00201447	-0.00229283	-0.00242734	-0.00240019	-0.00229333	-0.00217602	-0.00206015	-0.00200749	-0.00205304	-0.00220076
	Sub.5	-0.00075192	-0.000923942	-0.00112053	-0.00128683	-0.00144706	-0.00159785	-0.00169277	-0.00172648	-0.00169092	-0.0016067	-0.001494	-0.00130713	-0.00108832	-0.000835328	-0.000570042	-0.000257493	7.16537e-05	0.000364796	0.000561747	0.000661917	0.000652833	0.000562059	0.000466021	0.000390016	0.000356891	0.000387518	0.00047258	0.000599772	0.000743074	0.000870001	0.00096852	0.000995715	0.000907106	0.000694162	0.000352503	-9.22174e-05	-0.000610744	-0.00114538	-0.00162349	-0.00201325	-0.00230061	-0.00248122	-0.00255586	-0.00252436	-0.00243014	-0.00225079	-0.00200756	-0.00173934
	Sub.6	0.000461136	0.000671032	0.000919043	0.00121187	0.00152504	0.00183158	0.00208762	0.0023052	0.00248688	0.00259334	0.00258648	0.00250746	0.00240398	0.00236139	0.0023521	0.0023776	0.00244049	0.00250757	0.00258554	0.00267513	0.00273495	0.00282501	0.00290954	0.00292464	0.00285681	0.0027084	0.0025115	0.00229792	0.00203116	0.00173502	0.00149174	0.00128304	0.00114031	0.00107669	0.00107003	0.0011022	0.00113647	0.00115201	0.00117869	0.0012039	0.00119899	0.00113241	0.00104669	0.000937439	0.000875083	0.000865649	0.000952991	0.00119532
	Sub.7	-0.000691152	-0.000616952	-0.000556834	-0.000486156	-0.000371102	-0.000279346	-0.000241753	-0.000281161	-0.00033412	-0.000401637	-0.000425695	-0.000395062	-0.000224389	0.00010688	0.000495722	0.000920683	0.00137829	0.00184317	0.00228055	0.00260124	0.00270962	0.00260801	0.00227528	0.00175714	0.00113222	0.000535477	3.39845e-05	-0.000321966	-0.000524741	-0.000556968	-0.000512614	-0.000472882	-0.000442998	-0.000413245	-0.000439782	-0.000513782	-0.000612753	-0.000726991	-0.000936768	-0.00120764	-0.00149167	-0.00173121	-0.00188729	-0.00197914	-0.00202938	-0.00202198	-0.00195382	-0.00190527
	Sub.8	9.56732e-05	-0.000189764	-0.000491123	-0.000747574	-0.000958134	-0.0011191	-0.00129258	-0.00153051	-0.00179487	-0.00200193	-0.00199627	-0.00164996	-0.0010229	-0.000229053	0.000597273	0.00131006	0.00181348	0.00202107	0.00202287	0.00196499	0.00189718	0.00178814	0.00163732	0.00140725	0.00111223	0.000724794	0.000351311	0.000139558	0.000167537	0.000352773	0.000583367	0.000700924	0.000658091	0.000418826	4.69688e-05	-0.0003245	-0.000584692	-0.00073061	-0.00074789	-0.000716173	-0.000691873	-0.000676805	-0.000686152	-0.000614106	-0.000435732	-0.00016207	0.000181123	0.000464849
	Sub.9	-0.00115293	-0.000694056	-0.000131335	0.000311966	0.000609684	0.00040884	-0.000168922	-0.000553682	-0.000522293	-0.000279646	0.000137657	0.000541947	0.000778946	0.00063075	6.80164e-05	-0.000552952	-0.000687123	-0.000612727	-0.00031921	3.73401e-05	0.000322202	0.000389531	2.13501e-05	-0.000554113	-0.000641457	-0.000395456	2.02641e-05	0.000491779	0.000845542	0.00104569	0.000726351	7.66313e-05	-0.000370416	-0.000387884	-0.000179812	0.000175272	0.000524898	0.000732592	0.000539692	-7.97233e-05	-0.000725704	-0.000881853	-0.000752715	-0.000422207	-0.000102363	7.47182e-05	-6.61542e-06	-0.000545906
	Sub.10	-0.00116186	-0.000791554	-0.000519748	-0.00048656	-0.000524911	-0.000429273	-0.000203495	-8.16429e-06	0.000119479	0.000206643	0.000191969	-6.22918e-05	-0.000496964	-0.00082035	-0.000947421	-0.000917954	-0.000874614	-0.000788989	-0.000680604	-0.000702922	-0.000827465	-0.000821353	-0.00061023	-0.000318177	-7.63339e-05	7.23864e-05	0.000172147	0.000157102	-8.4086e-05	-0.000325158	-0.000307155	-7.65979e-05	0.000268335	0.000688789	0.00110059	0.00145561	0.00164116	0.00174421	0.00196696	0.00232408	0.0027836	0.00325175	0.00368108	0.00404011	0.00417907	0.00402082	0.00381562	0.00364438
	Sub.11	0.00113723	0.000771733	0.000441252	0.000133848	-0.000130053	-0.000346777	-0.000491208	-0.000587741	-0.000644202	-0.000623599	-0.000527596	-0.000358322	-8.29076e-05	0.000316458	0.000754986	0.00118185	0.00156537	0.00191538	0.00215082	0.00224399	0.00221609	0.00205776	0.00185676	0.00165429	0.00147889	0.00136811	0.00132739	0.00134467	0.00140121	0.00145097	0.00148121	0.0014346	0.00130555	0.00112303	0.000903274	0.000677228	0.000503233	0.000387484	0.000392436	0.000482376	0.000616659	0.000721053	0.000781947	0.000796227	0.000760229	0.000692369	0.000609827	0.000542288
	Sub.12	0.000358917	0.000428547	0.000589386	0.000784679	0.000983278	0.00116423	0.00129669	0.00135751	0.00135799	0.00130147	0.00122348	0.00114585	0.0010482	0.000945151	0.000852411	0.000789963	0.000822721	0.000970184	0.00121892	0.00154637	0.0018928	0.00221944	0.00248372	0.00267132	0.00278376	0.00281297	0.00277758	0.00273374	0.00266917	0.00260126	0.00250773	0.00241961	0.00233935	0.00225843	0.00214217	0.00196837	0.00177141	0.0015436	0.00126521	0.000878207	0.000418504	-6.56353e-05	-0.00054441	-0.000971832	-0.00137227	-0.00175485	-0.00215632	-0.00258679
	Sub.13	0.00146626	0.000766474	8.918e-06	-0.00065834	-0.00129484	-0.00176431	-0.00208874	-0.0023152	-0.00229461	-0.0021378	-0.00193164	-0.00166882	-0.00137769	-0.00106564	-0.000683527	-0.000336773	-6.59072e-05	0.000107528	0.000107901	0.000149075	0.000210534	0.000180053	0.00017299	0.000163277	0.000145065	0.000121357	3.6064e-05	1.82137e-05	9.27262e-05	0.000184978	0.000364498	0.000568628	0.000745908	0.00101792	0.00124999	0.00138456	0.00142493	0.00124349	0.000901216	0.000493062	4.96696e-05	-0.000335117	-0.000706377	-0.00102724	-0.00114103	-0.00108923	-0.000955605	-0.000678693
	Sub.14	0.000974233	0.000670527	0.000406219	0.000263854	0.000275119	0.000331054	0.00036166	0.000299769	0.000177188	-8.29073e-06	-0.000278282	-0.00073326	-0.00136497	-0.00203386	-0.0026359	-0.00314645	-0.00348176	-0.003619	-0.00358673	-0.00332475	-0.00280541	-0.00216294	-0.00148375	-0.000798533	-0.000171631	0.000354608	0.000750902	0.000962163	0.00102934	0.000994428	0.000917933	0.000852193	0.000804128	0.000727513	0.000665079	0.000669086	0.000695627	0.000772594	0.000880833	0.00103155	0.00121419	0.00141827	0.00166441	0.00197043	0.00232997	0.00271872	0.00309978	0.0033756
	Sub.15	-0.000216277	-0.000365323	-0.000401644	-0.00027758	-4.33882e-05	0.000202073	0.000441042	0.000516921	0.000421529	0.000324321	0.000287602	0.000401735	0.00062257	0.000887142	0.00117341	0.00138144	0.00141659	0.00138364	0.00128616	0.00116485	0.00112225	0.00104078	0.000852878	0.000649746	0.000396892	0.000206884	0.000164533	0.000224636	0.000463723	0.000799969	0.00112445	0.00140211	0.00148982	0.00140053	0.00126207	0.00113209	0.00111857	0.00128565	0.00148874	0.00169341	0.00175842	0.00169729	0.00161206	0.00152984	0.00147471	0.00153128	0.00158956	0.00162461
	Sub.16	-5.11985e-05	-0.000145805	-0.000212563	-0.000267166	-0.000429445	-0.000728114	-0.00123271	-0.00176666	-0.00212547	-0.00222888	-0.00193397	-0.00123313	-0.000322043	0.00055872	0.00118695	0.00150356	0.00162788	0.00158835	0.00140234	0.00126897	0.00110433	0.00089112	0.000580605	0.000158752	-0.000227479	-0.000440021	-0.000476189	-0.000189166	0.000363718	0.000970646	0.00149339	0.00180597	0.00194527	0.00201586	0.0019799	0.00194891	0.00194996	0.00188576	0.00174806	0.00142984	0.000966207	0.000542753	0.00022121	8.93363e-05	0.000265543	0.000645502	0.0010883	0.00146893
	Sub.17	0.00162391	0.00182905	0.00203582	0.00215531	0.00220275	0.00215389	0.00186093	0.00121482	0.00038824	-0.000361852	-0.000988014	-0.0014462	-0.00176806	-0.00184965	-0.0016542	-0.00115513	-0.000525222	9.21167e-05	0.00047421	0.000712893	0.000965812	0.00115801	0.00117974	0.00105781	0.000954924	0.000894965	0.000635782	0.00016813	-0.000274697	-0.000581371	-0.000760719	-0.000811727	-0.000519835	0.000105764	0.000865627	0.00160665	0.0022331	0.00278299	0.00318057	0.00331155	0.00302998	0.0023916	0.00160494	0.000857423	0.000204194	-0.000333064	-0.000701103	-0.00096879
[truncated: 1,703 more columns]
