# Supplementary material for: Effects of facial expression and gaze interaction on brain dynamics during a working memory task in preschool children
Source: PLoS One. 2022 Apr 28;17(4):e0266713. doi: 10.1371/journal.pone.0266713 (PMC9049575; doi:10.1371/journal.pone.0266713)
Supplement: S3 File — Fig 2(B), Tables 3 and 7. (ZIP) [file pone.0266713.s013.zip › Fig2b_EEG_raw_data_Adults_Fz.csv]

## Sheet: Sheet1
Adults	Fz	EEG (mV)
Cond.1	Time (ms)	-500	-498	-496	-494	-492	-490	-488	-486	-484	-482	-480	-478	-476	-474	-472	-470	-468	-466	-464	-462	-460	-458	-456	-454	-452	-450	-448	-446	-444	-442	-440	-438	-436	-434	-432	-430	-428	-426	-424	-422	-420	-418	-416	-414	-412	-410	-408	-406
Neutral	Sub.1	0.000268833	0.000247637	0.000209812	0.000137291	2.31404e-06	-0.00015293	-0.000217326	-0.000157045	-9.00848e-05	-0.000110727	-0.000189509	-0.000271649	-0.000373984	-0.000564555	-0.000820383	-0.0010855	-0.00131694	-0.00144052	-0.00135915	-0.00105165	-0.000663026	-0.000301324	1.81651e-05	0.000283967	0.000532318	0.000770271	0.000988695	0.00113299	0.00123275	0.0014131	0.00165655	0.00185218	0.0018904	0.00171722	0.00141401	0.00103627	0.000584781	0.00010732	-0.000330846	-0.000647914	-0.000809778	-0.00085732	-0.000876766	-0.000900577	-0.00085223	-0.000648228	-0.000398626	-0.000227638
Cong.	Sub.2	0.00327271	0.00335347	0.00339748	0.00339496	0.00332861	0.00324758	0.00317617	0.00305222	0.00290704	0.00273939	0.00255413	0.00236274	0.00214985	0.00194649	0.00177527	0.00166511	0.00163514	0.00167095	0.00172751	0.00180868	0.00189592	0.00195881	0.00201654	0.00202821	0.00199424	0.00192664	0.00184556	0.00175613	0.00169581	0.00164754	0.00160598	0.00158593	0.00155062	0.00148915	0.00139839	0.00126498	0.00109181	0.000913239	0.000792077	0.000740911	0.000763181	0.000848074	0.000960245	0.00109308	0.00122729	0.00133876	0.00140534	0.00143122
	Sub.3	-0.000586658	-0.000943631	-0.00132744	-0.00156362	-0.00159119	-0.00160888	-0.00163008	-0.00159912	-0.00149615	-0.00134064	-0.00122783	-0.00115937	-0.00102681	-0.000877288	-0.000801267	-0.000823056	-0.00103217	-0.0013609	-0.00172365	-0.00207465	-0.00231316	-0.00236226	-0.00229457	-0.00217757	-0.00199167	-0.00177054	-0.00162261	-0.00164071	-0.0017432	-0.00176672	-0.00178561	-0.00186157	-0.00194671	-0.00199167	-0.00203161	-0.00207495	-0.00201183	-0.00179094	-0.00151179	-0.00127609	-0.0012067	-0.00131843	-0.00155503	-0.00189719	-0.00207879	-0.00199039	-0.00174713	-0.00146564
	Sub.4	-0.00118936	-0.00143424	-0.00136699	-0.000966075	-0.000402165	1.30583e-05	-9.03592e-07	-0.000390768	-0.000800995	-0.00116993	-0.00129643	-0.00108851	-0.000611283	-0.000113546	1.37889e-05	-0.000325813	-0.00079006	-0.00128059	-0.00161112	-0.00160591	-0.00130964	-0.000919699	-0.000808174	-0.00118801	-0.00186279	-0.00261153	-0.00325575	-0.00355126	-0.00345403	-0.00306217	-0.00272777	-0.00272536	-0.00306461	-0.00343321	-0.00377047	-0.00385056	-0.00363106	-0.00319344	-0.00278356	-0.0027437	-0.00314165	-0.00367832	-0.00419455	-0.00447598	-0.0043437	-0.00386629	-0.00321241	-0.00278873
	Sub.5	0.000201253	0.000206335	0.000206191	0.000197263	0.000187376	0.000181729	0.000174634	0.000167833	0.000163333	0.000162685	0.000174174	0.00019754	0.000231715	0.000278352	0.00033073	0.000380982	0.000421139	0.00044703	0.000460264	0.000458107	0.000435185	0.000402533	0.000375586	0.000356082	0.000345966	0.000332606	0.000321807	0.000317715	0.000312442	0.000303688	0.000295187	0.000286558	0.000277313	0.000265681	0.000256551	0.000255739	0.000254183	0.000238251	0.00021319	0.000175911	0.000133355	8.71923e-05	3.98639e-05	1.76904e-06	-2.64781e-05	-4.74567e-05	-5.55861e-05	-5.34146e-05
	Sub.6	0.00123171	0.00116563	0.000931529	0.000582067	0.000161895	-0.000335292	-0.000894057	-0.00142192	-0.00185947	-0.00220599	-0.00242096	-0.0024793	-0.00242296	-0.00230837	-0.00212167	-0.00181491	-0.00139357	-0.000958942	-0.000530142	-0.000109438	0.0002752	0.00053877	0.000628625	0.000589083	0.000443588	0.000201709	-0.000119366	-0.000406466	-0.000630909	-0.000774772	-0.000834755	-0.000746274	-0.000518538	-0.000221167	0.000112375	0.000420915	0.000630306	0.000710044	0.000755686	0.00075778	0.000720804	0.000677339	0.00068091	0.00074224	0.000817502	0.000848808	0.000843739	0.000805175
	Sub.7	-0.000610908	-0.000394354	-0.000235474	-0.000102776	5.98157e-05	0.000337312	0.000522748	0.000279537	1.98207e-05	-0.000165332	-0.000314133	-0.000618249	-0.000860408	-0.000881513	-0.000769141	-0.000829664	-0.000877253	-0.000715599	-0.000340663	-0.000112255	0.000100406	0.000280751	0.000509466	0.000508957	0.000135521	-0.000156295	-0.000295526	-0.000451889	-0.000551588	-0.000554993	-0.000299838	-8.60338e-06	-1.02125e-05	1.9384e-05	0.000143356	0.000335286	0.00034699	0.000284312	0.000331819	0.000509731	0.000471602	0.000375201	0.000416776	0.000609029	0.000644807	0.000655402	0.000656956	0.000738486
	Sub.8	0.000476283	0.000489966	0.000528962	0.000634968	0.000822561	0.00105266	0.00128479	0.00149832	0.00164682	0.00171633	0.00166913	0.00157983	0.00142933	0.00126479	0.00116661	0.00113516	0.00112108	0.00113729	0.00111776	0.00116031	0.00123342	0.00131911	0.0013608	0.00131434	0.00115098	0.000918803	0.000644415	0.000379588	0.00021259	0.000170915	0.000235857	0.000405694	0.000619783	0.000878016	0.00115567	0.00142622	0.00170348	0.00190741	0.00201404	0.00194918	0.00169885	0.00125822	0.000668583	-5.41074e-05	-0.000818017	-0.00154781	-0.00216782	-0.00258539
	Sub.9	0.000148055	-6.21293e-05	-0.000332038	-0.000369506	-0.000347055	-0.00053474	-0.000694848	-0.000867857	-0.000999575	-0.00103814	-0.00115498	-0.00109851	-0.000793735	-0.000678528	-0.000578772	-0.000483697	-0.000481441	-0.00042307	-0.000419809	-0.000448689	-0.000278479	-0.000300344	-0.0004687	-0.00052522	-0.000672427	-0.000755585	-0.000818099	-0.000978059	-0.000875222	-0.000701677	-0.000714699	-0.000710515	-0.000762135	-0.000754047	-0.000627811	-0.000531162	-0.000333227	2.56371e-05	0.000150269	0.000198344	0.000210288	0.000135052	0.000130921	7.64614e-05	9.27296e-06	0.000206408	0.000235113	0.000121605
	Sub.10	0.00223739	0.00216208	0.0020379	0.00190458	0.00178578	0.00167477	0.00153671	0.00138007	0.00119732	0.00101164	0.000789834	0.000546824	0.000317346	0.000171353	0.000128072	0.000141428	0.000207168	0.000355752	0.000607982	0.000940924	0.0013656	0.00184967	0.00236027	0.00283472	0.0032435	0.00353986	0.00374803	0.00385241	0.00386583	0.00382134	0.00381128	0.00382224	0.00384123	0.00385348	0.00391391	0.00397938	0.00405655	0.00415652	0.00431207	0.00450145	0.00472557	0.00495848	0.00522593	0.00552631	0.00574956	0.00591796	0.00604362	0.00612544
	Sub.11	0.000980653	0.000690249	0.000360296	4.16663e-05	-0.000267668	-0.000524194	-0.000710773	-0.000863665	-0.000985691	-0.00104031	-0.00101969	-0.00101219	-0.00103284	-0.0011314	-0.00126174	-0.00144669	-0.00166621	-0.00182627	-0.00195431	-0.00199936	-0.00197098	-0.00190599	-0.00179065	-0.00165088	-0.00151723	-0.00135319	-0.00119174	-0.00105727	-0.000971748	-0.000923121	-0.000905173	-0.000912299	-0.000996191	-0.00110554	-0.00125873	-0.00142016	-0.00151438	-0.0015111	-0.00136811	-0.00109534	-0.000758804	-0.000330674	0.000174426	0.00064445	0.00102144	0.00124495	0.00129432	0.00119188
	Sub.12	0.00074366	0.000485337	9.29673e-05	-0.000375964	-0.000867312	-0.00133786	-0.00172507	-0.00203808	-0.00228025	-0.00239702	-0.00251142	-0.00263431	-0.00271904	-0.00274576	-0.0026709	-0.00254141	-0.00236078	-0.00205954	-0.00165087	-0.0012059	-0.000741536	-0.000283153	0.000164214	0.000554569	0.000838303	0.00102868	0.00113496	0.00111723	0.00100443	0.000858489	0.00070056	0.000569685	0.000486525	0.000453185	0.000486284	0.000543124	0.00059447	0.000585544	0.00052468	0.00043214	0.000262276	2.07767e-05	-0.000195231	-0.000407973	-0.000605324	-0.000748785	-0.000797164	-0.000691338
	Sub.13	-0.000811738	-0.000795678	-0.000935897	-0.00144688	-0.00119166	-0.00130375	-0.00141793	-0.000848854	-0.000626125	-0.000192324	0.000448001	0.000354621	0.000771245	0.00111422	0.000872364	0.00111137	0.0011138	0.000825985	0.000996738	0.000616758	0.000436159	0.000851853	0.000735003	0.000980933	0.00144223	0.00138747	0.0017132	0.00177284	0.00133905	0.00157264	0.00134407	0.000985356	0.0012166	0.00105331	0.00104847	0.0013105	0.000954927	0.00118917	0.00148812	0.00127656	0.00165894	0.00185916	0.0017881	0.00204786	0.00158282	0.00116862	0.0012017	0.000553413
	Sub.14	0.000330894	0.000341855	0.000239505	7.69353e-05	-8.54379e-05	-0.000249087	-0.000371959	-0.00043878	-0.000426715	-0.000340771	-0.000247498	-0.000167131	-3.08422e-05	0.000164809	0.000381875	0.000584035	0.000705071	0.000754772	0.000738825	0.000706688	0.000658904	0.000578051	0.000408148	0.000186698	-6.93822e-06	-0.000165548	-0.00023888	-0.000205779	-1.73884e-05	0.000336833	0.000754249	0.00116621	0.00157661	0.00190165	0.00209573	0.00211767	0.00197097	0.00170286	0.00135721	0.000951777	0.000595222	0.00030566	6.05723e-05	-0.000212601	-0.000496295	-0.000721648	-0.000865387	-0.000954265
	Sub.15	-0.000519795	-0.000547848	-0.000532215	-0.000486814	-0.000451653	-0.000406477	-0.00039002	-0.000432904	-0.000517823	-0.000620312	-0.000748507	-0.000858337	-0.000921178	-0.000901275	-0.000799121	-0.000595473	-0.000339206	-3.47332e-05	0.000318482	0.00069803	0.00105165	0.00131339	0.00147034	0.00151095	0.00145412	0.00133526	0.00118713	0.00104425	0.000919179	0.000822821	0.00075694	0.000725929	0.000725709	0.000756966	0.000761819	0.000703216	0.00051699	0.000240558	-5.65318e-05	-0.000303978	-0.000527077	-0.00078083	-0.000982936	-0.00108619	-0.00111179	-0.00108356	-0.00097949	-0.000798803
	Sub.16	-0.000105258	-0.000304402	-0.000640281	-0.000983969	-0.00126382	-0.00147019	-0.00156499	-0.00151998	-0.0013856	-0.00116911	-0.000859089	-0.000541621	-0.00015803	0.000205118	0.000430521	0.00051867	0.000474042	0.00030652	7.1568e-05	-0.000203376	-0.000402989	-0.0005936	-0.000825672	-0.00117169	-0.00157635	-0.00204116	-0.00233151	-0.00243544	-0.00228752	-0.0018818	-0.00123577	-0.000484421	0.000256014	0.00091535	0.00146394	0.0018131	0.00188545	0.0018184	0.00151724	0.00100382	0.000363566	-0.000265587	-0.000797217	-0.00113543	-0.00127425	-0.0010604	-0.000469334	0.000370076
	Sub.17	0.0015731	0.00141189	0.000967072	0.000535761	0.00014401	-0.000123957	-0.000347728	-0.000452748	-0.000198762	0.000239622	0.000650021	0.00118879	0.00180339	0.00223964	0.00242182	0.00239023	0.00224312	0.00210756	0.00193876	0.00171359	0.0014383	0.0011631	0.000896286	0.000638337	0.000494079	0.000347051	0.000218401	0.00019642	0.000173008	0.000282938	0.000547792	0.000929038	0.00140711	0.00172692	0.00195408	0.00207896	0.00216144	0.00215891	0.0020796	0.00191117	0.00124522	0.000196823	-0.000852758	-0.00183114	-0.00273196	-0.00346454	-0.00389727	-0.00399881
Cond.2	Time (ms)	-500	-498	-496	-494	-492	-490	-488	-486	-484	-482	-480	-478	-476	-474	-472	-470	-468	-466	-464	-462	-460	-458	-456	-454	-452	-450	-448	-446	-444	-442	-440	-438	-436	-434	-432	-430	-428	-426	-424	-422	-420	-418	-416	-414	-412	-410	-408	-406
Neutral	Sub.1	0.00115457	0.000807789	0.000444147	0.000139579	-0.000122415	-0.000334739	-0.000383643	-0.000212252	6.4113e-05	0.000376253	0.000682782	0.000964895	0.00119536	0.00129579	0.00129126	0.00129136	0.00127748	0.00122523	0.00116523	0.00113837	0.00121522	0.00135538	0.00150454	0.00172776	0.00199635	0.00220999	0.0023474	0.00243785	0.00250247	0.00249835	0.00239104	0.00227065	0.00218349	0.00208447	0.00197889	0.00186656	0.00177092	0.00174528	0.00175348	0.00184627	0.00203207	0.00222571	0.00240395	0.00259572	0.00276499	0.00284728	0.00278852	0.0025842
Incong.	Sub.2	0.00228681	0.00224062	0.00217795	0.00212044	0.00205099	0.00198866	0.00195854	0.00195609	0.00200774	0.00206239	0.00208476	0.00206135	0.00197087	0.00180173	0.00158044	0.00132969	0.00106658	0.000803807	0.000532395	0.000282589	4.77701e-05	-0.000168032	-0.000343246	-0.000429559	-0.000454897	-0.000392595	-0.000264605	-9.48652e-05	0.000131558	0.000384762	0.000649413	0.000938034	0.00121018	0.001453	0.00168103	0.00184947	0.00192042	0.00189475	0.00174596	0.00150616	0.00123901	0.000963668	0.000701049	0.000479573	0.000263153	6.49886e-05	-8.81821e-05	-0.000163259
	Sub.3	0.00110436	0.00113163	0.00112411	0.00118711	0.00135196	0.00160576	0.00177121	0.0017568	0.00167773	0.00156028	0.00145154	0.00141491	0.0013082	0.0011475	0.000901823	0.000658521	0.000510482	0.000383671	0.000302546	0.000380873	0.000573441	0.000936792	0.00140195	0.00178156	0.00203171	0.00215354	0.00210419	0.00199588	0.00182349	0.00151775	0.00123125	0.000986427	0.000872356	0.000941442	0.000994623	0.00113164	0.00144604	0.00172791	0.00199623	0.0020498	0.00184111	0.00160003	0.0013634	0.000976921	0.000606587	0.000416864	0.000451791	0.000361426
	Sub.4	-0.00253623	-0.00248833	-0.00257209	-0.0026856	-0.00268543	-0.00266843	-0.00266277	-0.00269023	-0.00265682	-0.00260752	-0.00275059	-0.00290173	-0.00293577	-0.00282489	-0.00253753	-0.00218261	-0.00177793	-0.00134733	-0.00118776	-0.00119842	-0.00124471	-0.00129482	-0.00130244	-0.00130217	-0.00129267	-0.00115105	-0.00113353	-0.00128352	-0.00148177	-0.00161923	-0.00170514	-0.00171479	-0.00169273	-0.00158066	-0.00141168	-0.00135572	-0.00131908	-0.0012243	-0.00109142	-0.000888902	-0.000779514	-0.000739019	-0.000707299	-0.000980848	-0.00138376	-0.00182972	-0.00220416	-0.00247134
	Sub.5	0.000331566	0.000309923	0.000275513	0.000230817	0.000183705	0.000132599	8.20202e-05	3.68192e-05	-5.22605e-06	-4.21192e-05	-7.29622e-05	-0.000100064	-0.000122231	-0.000138847	-0.000152528	-0.000159256	-0.000154201	-0.000138884	-0.000121402	-0.00010314	-8.57739e-05	-6.79701e-05	-5.83808e-05	-5.58995e-05	-5.72044e-05	-5.81675e-05	-5.36018e-05	-4.65125e-05	-3.87512e-05	-2.36557e-05	-4.71201e-06	1.84496e-05	5.00272e-05	8.31092e-05	0.000114604	0.000144081	0.000168187	0.000189315	0.000207675	0.000219155	0.000231806	0.000246817	0.000261671	0.000275693	0.00028621	0.000291997	0.00029889	0.000300651
	Sub.6	0.00271489	0.00232212	0.00194186	0.00159232	0.00129919	0.00103681	0.000873157	0.000803003	0.000734476	0.000631129	0.000562287	0.000546637	0.000571689	0.00063646	0.000731332	0.000854154	0.0009987	0.00110316	0.00119604	0.00122297	0.00118349	0.00107275	0.000824113	0.000447993	-9.07736e-07	-0.000508718	-0.000991258	-0.00140371	-0.00175039	-0.00197514	-0.00197426	-0.00172467	-0.0013383	-0.000889367	-0.000410406	0.000109023	0.000493999	0.000710499	0.000734246	0.000597989	0.000302979	-0.000153061	-0.000730329	-0.00128169	-0.00170008	-0.00198345	-0.00215321	-0.00224836
	Sub.7	-0.00155063	-0.00133567	-0.00122175	-0.00116423	-0.00104957	-0.000753774	-0.000695111	-0.000728274	-0.000630424	-0.000410533	-0.000314576	-0.000324836	-0.000301352	-0.000130218	2.57829e-05	-5.80364e-05	-7.63921e-05	8.62454e-05	0.000127653	6.3164e-05	-3.54758e-05	-4.3973e-05	6.96684e-05	-2.53413e-05	-0.000148601	-0.000123782	-0.000103365	-0.000154819	-0.000245789	-0.000285882	-0.00014593	-0.000167375	-0.000244626	-0.000204132	-1.58263e-06	0.000125822	0.00018369	0.000258908	0.00046741	0.000649767	0.000590535	0.000558956	0.000677038	0.000622425	0.000441838	0.000218093	7.59547e-05	0.000101362
	Sub.8	0.000578972	0.000722163	0.000984034	0.00136294	0.00184808	0.00239122	0.00295121	0.00348862	0.0039765	0.00436181	0.00452505	0.00446086	0.00423592	0.00392125	0.0034975	0.00296571	0.00239086	0.0018213	0.00129843	0.000842052	0.000511831	0.00033576	0.000333097	0.000453888	0.000686042	0.000985337	0.00130142	0.00163524	0.00190107	0.00204037	0.00203351	0.00193329	0.00170271	0.00136717	0.000956488	0.000572744	0.000271938	0.000119998	0.000174575	0.000448227	0.000895431	0.00145045	0.00203047	0.00252315	0.00286564	0.00293099	0.00271599	0.0022394
	Sub.9	-0.000872088	-0.00071707	-0.000627561	-0.000567241	-0.000568947	-0.000507007	-0.000437161	-0.000409054	-0.000269461	-0.000145475	-0.000147852	-0.000203622	-0.000370178	-0.000520281	-0.00060023	-0.000716999	-0.0006833	-0.000538273	-0.00054293	-0.000591087	-0.000762374	-0.000997212	-0.00119014	-0.00140204	-0.00155402	-0.00153426	-0.00155605	-0.00158911	-0.00163328	-0.00168346	-0.0016287	-0.00152352	-0.00140152	-0.00115118	-0.000966814	-0.000960301	-0.000978065	-0.00104311	-0.00106689	-0.000971063	-0.000893025	-0.00068837	-0.000396561	-0.000218129	-6.45885e-05	-3.7474e-05	-9.66724e-05	-7.89666e-05
	Sub.10	-0.00177508	-0.00173313	-0.00174206	-0.00180736	-0.00190582	-0.002052	-0.00221603	-0.00241053	-0.00259519	-0.00275057	-0.00281711	-0.00278889	-0.00265566	-0.0024669	-0.00221255	-0.00191724	-0.00160912	-0.00128521	-0.000950111	-0.000652387	-0.000375667	-0.000141636	4.79887e-05	0.000225199	0.000333302	0.000381703	0.000456953	0.000540444	0.00061552	0.000660269	0.000696355	0.000694718	0.00064561	0.000585257	0.000502645	0.00040389	0.000353184	0.00036186	0.000430448	0.000506822	0.00055043	0.000503994	0.000400526	0.000252679	7.29527e-05	-0.000132397	-0.000315549	-0.00044074
	Sub.11	0.00329272	0.00344947	0.00363322	0.00381243	0.00390988	0.00388955	0.00374085	0.00345217	0.00302044	0.00246683	0.0018689	0.00123646	0.000632012	8.80472e-05	-0.00031629	-0.000568364	-0.000660886	-0.000621246	-0.000425974	-0.000106682	0.000321145	0.000728509	0.00107572	0.00130055	0.00145994	0.00149832	0.00146522	0.00136946	0.00125482	0.00110158	0.000904916	0.000691106	0.000438953	0.000128394	-0.000219642	-0.000572423	-0.000872865	-0.00110447	-0.00122707	-0.00119282	-0.00100534	-0.000674022	-0.000237592	0.000247898	0.000702003	0.0010468	0.00126084	0.00134307
	Sub.12	0.00126033	0.0014104	0.00142688	0.00141329	0.00136893	0.00124578	0.00107152	0.000906393	0.000838743	0.000822541	0.000817026	0.000869863	0.000962783	0.00104385	0.00106175	0.00105518	0.00102001	0.000962024	0.000866301	0.00071099	0.000557297	0.000447939	0.000342006	0.000265728	0.000223297	0.000256662	0.000370088	0.00054133	0.000800569	0.00107899	0.00130669	0.00145103	0.00154132	0.00158165	0.00158538	0.00152915	0.00145265	0.00145735	0.00148256	0.00151244	0.00155959	0.00161932	0.00170059	0.00169513	0.00163845	0.00154877	0.00136052	0.0010295
	Sub.13	0.00122786	0.00201491	0.00248974	0.00212654	0.0028986	0.00319912	0.00233646	0.00226595	0.00199151	0.00179008	0.00183989	0.000879569	0.000658907	0.00103061	0.000115473	-0.000263572	-8.33748e-05	-4.06202e-05	0.000589527	0.000354889	1.40769e-05	0.000860361	0.000677839	0.000169061	0.000533646	0.000550203	0.0011016	0.00138593	0.000903136	0.00159041	0.00193659	0.00120967	0.00131296	0.00129895	0.00132835	0.00155967	0.000720878	0.000497803	0.000798496	-0.000165961	-0.000669112	-0.000623721	-0.000752706	-0.00025649	-0.000510714	-0.000879499	-9.8364e-05	-0.000350326
	Sub.14	0.000743447	0.000824166	0.000802324	0.000762981	0.000727416	0.000681062	0.000673314	0.000734039	0.000886408	0.0011633	0.00151417	0.00190783	0.00238414	0.00276185	0.00302949	0.00326787	0.0035005	0.00372889	0.00395578	0.00417812	0.00439965	0.0045139	0.00451759	0.004477	0.00434548	0.00404259	0.00355301	0.0029516	0.00234887	0.00173033	0.00114656	0.000655154	0.000272514	4.31688e-06	-3.27825e-05	0.000141215	0.000413362	0.000734525	0.00103609	0.0012555	0.00135142	0.00127344	0.0010546	0.000686864	0.0001988	-0.000326237	-0.000791087	-0.00118943
	Sub.15	-0.000327008	-0.00022038	-0.000146595	-9.22891e-05	-7.80056e-05	-9.69431e-05	-0.000182346	-0.000300817	-0.000480946	-0.00072033	-0.000971962	-0.0012632	-0.00155872	-0.00181591	-0.00197247	-0.00203133	-0.00199332	-0.00185476	-0.00159237	-0.0012196	-0.000798277	-0.000305332	0.000208495	0.000716976	0.00116595	0.0015695	0.00189159	0.00210921	0.00219026	0.00216054	0.00203579	0.00184878	0.00155772	0.00124211	0.00089362	0.000561449	0.000214019	-0.000105973	-0.000360849	-0.000545894	-0.000645154	-0.000615351	-0.000477537	-0.000255905	3.88689e-05	0.000380918	0.000767241	0.00107709
	Sub.16	-0.00188652	-0.00167729	-0.00133526	-0.000866845	-0.000284468	0.00026346	0.00075372	0.00106963	0.00116862	0.00106748	0.000812579	0.000427208	-5.37315e-05	-0.000602718	-0.00113533	-0.00160843	-0.00197521	-0.0022111	-0.00237009	-0.00251334	-0.0026207	-0.00261306	-0.00242055	-0.00203214	-0.00147646	-0.000833579	-0.000129435	0.000621358	0.00133128	0.00193294	0.00234123	0.00245093	0.00227815	0.00189684	0.00134364	0.000629819	-0.000209995	-0.00100676	-0.00163927	-0.00206118	-0.00226559	-0.00220511	-0.00193213	-0.00148125	-0.00097922	-0.000569944	-0.000238963	-1.2915e-05
	Sub.17	-0.0012618	-0.000965612	-0.000468385	9.77652e-05	0.000645593	0.0011351	0.00144079	0.00156585	0.00166589	0.00169323	0.00171403	0.00178049	0.00190835	0.00192332	0.00186654	0.00176985	0.0015987	0.0013724	0.000956287	0.00044982	9.21714e-05	-6.41996e-05	-2.74008e-05	0.000292744	0.000603306	0.000862835	0.00122512	0.00154293	0.00164921	0.00167525	0.00169924	0.00159855	0.00133647	0.000958892	0.000590998	0.000175652	-0.000316047	-0.000882732	-0.00156302	-0.00230436	-0.00295112	-0.0033745	-0.0035767	-0.00351613	-0.0032206	-0.00279284	-0.00213837	-0.00118742
Cond.3	Time (ms)	-500	-498	-496	-494	-492	-490	-488	-486	-484	-482	-480	-478	-476	-474	-472	-470	-468	-466	-464	-462	-460	-458	-456	-454	-452	-450	-448	-446	-444	-442	-440	-438	-436	-434	-432	-430	-428	-426	-424	-422	-420	-418	-416	-414	-412	-410	-408	-406
Angry	Sub.1	-0.000151126	-0.000519137	-0.000932982	-0.00132104	-0.00164292	-0.0018084	-0.00183737	-0.00175001	-0.00151929	-0.00122678	-0.000955078	-0.000699371	-0.000505414	-0.000395939	-0.000403755	-0.000533031	-0.000700724	-0.000852859	-0.000990654	-0.00107197	-0.00107251	-0.000993875	-0.000819083	-0.000536305	-0.000129739	0.00036611	0.000856132	0.00130943	0.00172042	0.00207145	0.00235307	0.0024935	0.0024704	0.00234028	0.00211069	0.00180578	0.00150086	0.00126769	0.00117234	0.00126737	0.00153531	0.00193459	0.00244178	0.0029915	0.00352675	0.00397167	0.00427616	0.00442793
Cong.	Sub.2	-0.000536154	-0.000701552	-0.000880837	-0.00101579	-0.0010934	-0.00114195	-0.00114635	-0.00108125	-0.000991881	-0.000857939	-0.00068557	-0.00053922	-0.000433191	-0.000370489	-0.000325768	-0.000272819	-0.000246979	-0.000253342	-0.000253565	-0.00028918	-0.00037659	-0.000558022	-0.00082881	-0.0011075	-0.00133583	-0.00147757	-0.00150996	-0.00139771	-0.00114023	-0.000792742	-0.000440139	-7.65781e-05	0.000236036	0.000459246	0.000599315	0.000649985	0.000615336	0.000510676	0.000333156	0.000128516	-3.08627e-05	-0.000142099	-0.000187972	-0.000146746	-5.32231e-05	4.90393e-05	0.000118725	0.00010683
	Sub.3	-0.00136964	-0.00145037	-0.00154163	-0.00154828	-0.00148179	-0.00150096	-0.00163953	-0.00180198	-0.00192973	-0.0020751	-0.00213556	-0.00223133	-0.00232477	-0.00231044	-0.00217805	-0.00198409	-0.00195386	-0.00215996	-0.00235377	-0.00249586	-0.00258967	-0.00259238	-0.00255025	-0.00242161	-0.00215965	-0.0018287	-0.00150507	-0.00114381	-0.000751541	-0.000406118	-0.000331887	-0.000507373	-0.000716485	-0.00102231	-0.00157806	-0.00220682	-0.00273217	-0.00299327	-0.00313279	-0.0032328	-0.003145	-0.00295395	-0.00277809	-0.00249719	-0.0021812	-0.0018767	-0.00160313	-0.00145968
	Sub.4	-0.000529252	-0.000509254	-0.00026608	-1.52216e-05	6.25924e-05	-4.82026e-06	-0.000234465	-0.000428077	-0.000455931	-0.000311262	4.26255e-05	0.000453107	0.000682879	0.000665566	0.000369549	-5.8024e-05	-0.000434791	-0.000667379	-0.00070772	-0.000614911	-0.00058378	-0.000683432	-0.000874209	-0.00111387	-0.00122172	-0.0011073	-0.00079394	-0.000282407	0.000182264	0.000417759	0.000361668	-1.40901e-06	-0.00046058	-0.000850339	-0.00105771	-0.00101738	-0.000922696	-0.000982392	-0.00120434	-0.00158923	-0.002001	-0.00225287	-0.00229859	-0.00209801	-0.0017541	-0.00152914	-0.00151626	-0.00168293
	Sub.5	0.000245473	0.00020782	0.000166843	0.000126762	8.83998e-05	5.50744e-05	2.80011e-05	9.98379e-06	-3.04028e-06	-1.1837e-05	-1.7149e-05	-1.83354e-05	-2.3496e-05	-2.9909e-05	-3.95628e-05	-5.1088e-05	-6.43544e-05	-7.78348e-05	-8.83393e-05	-9.28097e-05	-8.9545e-05	-8.10664e-05	-6.84234e-05	-5.5104e-05	-3.818e-05	-2.002e-05	1.84268e-06	2.7081e-05	5.21819e-05	7.41075e-05	0.000103199	0.000132837	0.000153999	0.000167355	0.00017388	0.000175145	0.000170934	0.000154577	0.000130527	0.000103066	7.61763e-05	5.71072e-05	4.58037e-05	4.08686e-05	4.29916e-05	5.06154e-05	6.15596e-05	7.08905e-05
	Sub.6	-0.0038554	-0.00368952	-0.0034486	-0.00313672	-0.00267132	-0.00209577	-0.00139137	-0.000622288	0.000188089	0.000948468	0.00160073	0.00209331	0.00238819	0.00243666	0.00225718	0.00188451	0.00134581	0.000740814	9.25883e-05	-0.000565504	-0.00117512	-0.00168751	-0.00205482	-0.00225989	-0.00229614	-0.00217307	-0.00183325	-0.00130297	-0.000591063	0.00025507	0.00116092	0.00202274	0.0027153	0.00316901	0.00331574	0.00315895	0.00269358	0.00197282	0.00108311	0.000123133	-0.000758039	-0.00145896	-0.00196961	-0.00226117	-0.00239307	-0.00240927	-0.00232072	-0.00214709
	Sub.7	-0.00119312	-0.000968622	-0.000791502	-0.000689282	-0.000300013	0.000149769	0.000283615	0.000451556	0.000432487	0.000215925	-0.000109763	-0.000617088	-0.000870347	-0.000847125	-0.000973187	-0.00101838	-0.000973992	-0.000961727	-0.000895969	-0.000972778	-0.000951559	-0.000600067	-0.000329207	-0.000219808	-5.50733e-05	-7.38651e-05	-0.000182723	-0.000441731	-0.000774198	-0.000799753	-0.00069397	-0.00076397	-0.000709031	-0.000770796	-0.000905704	-0.0010284	-0.00125939	-0.00124753	-0.000950166	-0.000818612	-0.000695079	-0.000542471	-0.000497178	-0.00043936	-0.000561018	-0.000628116	-0.000363885	-0.000184713
	Sub.8	-0.00242061	-0.00245657	-0.00231651	-0.00204533	-0.00170965	-0.00132538	-0.000921983	-0.000594558	-0.000347638	-0.00026742	-0.000269357	-0.00028049	-0.000251904	-0.000145337	3.34185e-05	0.000264117	0.00050881	0.000776872	0.00100753	0.00120826	0.00135774	0.0014553	0.00159841	0.00173512	0.00183826	0.00187662	0.00187798	0.00191086	0.00193719	0.00190648	0.00181426	0.00165616	0.00144987	0.00119832	0.000953444	0.000697739	0.000477907	0.000298725	0.000145333	1.69405e-05	-0.00010677	-0.000239713	-0.000355132	-0.000490978	-0.000639778	-0.000798753	-0.000908362	-0.000935278
	Sub.9	0.000640182	0.000746361	0.00087124	0.000907053	0.000704926	0.00069452	0.000665545	0.0005677	0.000784371	0.000913916	0.000968202	0.00107204	0.000807257	0.000630391	0.000549196	0.00027352	0.000189671	0.000164376	1.42923e-05	1.5112e-05	-0.000245753	-0.000467468	-0.000389813	-0.000402668	-0.000346774	-0.000107034	-7.26025e-05	-3.44845e-05	-0.000178369	-0.000574085	-0.000759452	-0.000924881	-0.00110991	-0.000946149	-0.000809526	-0.000702372	-0.000565461	-0.000735039	-0.000763255	-0.000693378	-0.00081376	-0.000693558	-0.000492395	-0.000435438	-0.000280794	-0.000380972	-0.00047708	-0.000325826
	Sub.10	-0.00172147	-0.00113784	-0.0006076	-0.000166734	0.000123995	0.000214914	0.000183024	2.13467e-05	-0.000277817	-0.000659458	-0.00108221	-0.00153166	-0.00194597	-0.00231814	-0.00255364	-0.00260177	-0.0025153	-0.00229822	-0.00190767	-0.0014017	-0.000849296	-0.000347517	8.96235e-05	0.000462319	0.000677108	0.000729299	0.000693594	0.000563925	0.000366102	0.000160318	-5.87751e-06	-6.41492e-05	-1.7917e-05	7.12008e-05	0.00022252	0.00040832	0.000545667	0.000644467	0.000710465	0.00076781	0.000818569	0.000824446	0.000848521	0.000949814	0.00110304	0.00129352	0.00150105	0.00170183
	Sub.11	-0.00232037	-0.00226049	-0.00231719	-0.00246604	-0.00270093	-0.00293066	-0.00311778	-0.00324828	-0.00332232	-0.00331019	-0.00322698	-0.00309003	-0.00294201	-0.00276614	-0.00259103	-0.00240852	-0.00224477	-0.0020889	-0.00195493	-0.00187145	-0.00183497	-0.0018627	-0.00194807	-0.00207898	-0.00224612	-0.00243709	-0.00262473	-0.00275704	-0.00289997	-0.00299611	-0.00306867	-0.00306116	-0.00292172	-0.00267931	-0.0022914	-0.00185391	-0.00138678	-0.000945582	-0.000609944	-0.000391276	-0.00034218	-0.000440286	-0.000695331	-0.00103184	-0.00141625	-0.00178868	-0.00208076	-0.00225864
	Sub.12	0.000202514	2.78689e-05	-0.000105793	-0.000135022	-0.000106846	-1.4947e-05	0.000166584	0.000418081	0.000667204	0.000915161	0.00110833	0.00126485	0.00135626	0.00135957	0.00133418	0.00128728	0.00122901	0.00120686	0.00126369	0.00138073	0.00154222	0.00166224	0.00175402	0.0018234	0.00184011	0.00182505	0.00178343	0.00170711	0.0016384	0.00157224	0.00149382	0.00145182	0.00137371	0.00124325	0.00109004	0.000898168	0.000733656	0.000550749	0.000332246	0.000118668	-0.000107834	-0.000410976	-0.000756235	-0.00116512	-0.00163206	-0.00211051	-0.00260825	-0.00301339
	Sub.13	-0.000522654	-0.000384372	0.000240852	-3.02631e-05	-0.000506645	-9.61322e-05	0.00036963	0.000479685	5.33661e-05	-0.000226439	0.000411142	0.000526546	-3.8744e-05	0.00018004	0.000775997	0.00107366	0.000858606	0.000353852	0.00081492	0.00119762	0.000600654	0.000370312	0.000782453	0.000994983	0.000771519	6.82977e-06	-6.48596e-05	0.000387711	-1.38117e-05	-0.000513795	-7.48142e-05	0.000430789	0.000517511	3.38565e-05	-0.000309735	0.000174378	6.98939e-05	-0.000690597	-0.000612156	-0.000144239	0.000103348	-3.63427e-05	-0.000350485	0.000342374	0.000934771	0.000548316	0.000450984	0.000982713
	Sub.14	0.00510981	0.00454941	0.00365496	0.00252619	0.00132667	0.000277614	-0.000491536	-0.000881991	-0.000853676	-0.000432228	0.000209119	0.000903882	0.00155157	0.00201656	0.00215243	0.00191921	0.00138418	0.000606875	-0.000334715	-0.00131922	-0.00226642	-0.00306726	-0.00357931	-0.00382383	-0.00375115	-0.00333798	-0.00261747	-0.00167874	-0.000608559	0.000495733	0.00144704	0.00219174	0.00263864	0.00276912	0.00255662	0.00203263	0.00127254	0.000407253	-0.000453814	-0.00125477	-0.00199322	-0.00260563	-0.00307055	-0.00344838	-0.00363596	-0.00362606	-0.00343778	-0.0030646
	Sub.15	-0.0014811	-0.00165386	-0.0017443	-0.00177504	-0.001728	-0.00161011	-0.00141372	-0.00111576	-0.000733395	-0.000310373	0.000138397	0.000576008	0.00098087	0.00132576	0.00160743	0.00178699	0.00187808	0.00187347	0.00180617	0.00173237	0.00162701	0.00157565	0.00161998	0.00173897	0.00190395	0.00208924	0.00228945	0.00250705	0.00267355	0.00275467	0.00274717	0.00265821	0.00250555	0.00228606	0.00206109	0.00182711	0.00158242	0.00130328	0.00102837	0.000759772	0.000542591	0.000307653	5.04885e-05	-0.000185991	-0.000443516	-0.000696076	-0.000943669	-0.00116569
	Sub.16	-0.00176697	-0.00261088	-0.00338153	-0.00391691	-0.00418062	-0.00410401	-0.00380456	-0.0034565	-0.00313359	-0.00277519	-0.00251196	-0.00236385	-0.00228606	-0.00226863	-0.00230302	-0.00243428	-0.00266726	-0.00295598	-0.00337955	-0.00379859	-0.00406913	-0.00420461	-0.00424207	-0.00430083	-0.00428581	-0.00413853	-0.00395423	-0.00375456	-0.00350374	-0.00321779	-0.0028686	-0.00242682	-0.001928	-0.00139238	-0.000849885	-0.000425547	-0.000106317	4.08414e-05	4.73608e-05	-2.12318e-05	-0.000207362	-0.000384418	-0.000555268	-0.000662092	-0.000592989	-0.000307815	8.79005e-05	0.000609147
	Sub.17	-0.00259845	-0.00165763	-0.000678463	7.50984e-06	0.000405896	0.00071338	0.000887163	0.000882874	0.000622129	0.000167905	-0.000234022	-0.000538158	-0.000850314	-0.00105986	-0.00104724	-0.000902504	-0.000575439	-0.000123978	0.000237617	0.000429645	0.0005214	0.000673839	0.000737114	0.000720708	0.000685176	0.000615031	0.000433024	0.000122314	-9.76532e-05	-0.000225661	-0.00048169	-0.000886873	-0.00129468	-0.00166793	-0.00213486	-0.00248576	-0.00253851	-0.00235144	-0.00198406	-0.00150662	-0.000894841	-0.000214585	0.000298373	0.000558937	0.00060769	0.0003679	-0.000123125	-0.000831498
Cond.4	Time (ms)	-500	-498	-496	-494	-492	-490	-488	-486	-484	-482	-480	-478	-476	-474	-472	-470	-468	-466	-464	-462	-460	-458	-456	-454	-452	-450	-448	-446	-444	-442	-440	-438	-436	-434	-432	-430	-428	-426	-424	-422	-420	-418	-416	-414	-412	-410	-408	-406
Angry	Sub.1	0.00301841	0.00272422	0.00237378	0.00201626	0.00167758	0.00137147	0.0011575	0.00101768	0.000944142	0.000953371	0.00103767	0.0010745	0.00105826	0.00102404	0.00100284	0.00103168	0.0011224	0.00128097	0.00153018	0.00181959	0.00206632	0.00226946	0.00235834	0.00229902	0.0020472	0.00158451	0.00096874	0.000230699	-0.00060344	-0.00148996	-0.00236726	-0.00312655	-0.00370297	-0.00405291	-0.00412827	-0.00398212	-0.00366234	-0.00321679	-0.00267109	-0.00205351	-0.00142318	-0.000792731	-0.000173262	0.000392977	0.000872242	0.00124735	0.00148742	0.00161699
Incong.	Sub.2	0.0023509	0.00256017	0.00272468	0.0028393	0.00290027	0.00292987	0.002936	0.00293592	0.00291285	0.00281952	0.00267955	0.00256878	0.00251399	0.00253815	0.00260707	0.0027011	0.00280582	0.00288875	0.00288244	0.00280906	0.00266836	0.00245995	0.00221369	0.00195248	0.00173502	0.00155826	0.00141425	0.00131404	0.0012456	0.00119863	0.00116407	0.00114961	0.00113876	0.00113208	0.00108266	0.00102471	0.00101501	0.00108222	0.00127928	0.00161528	0.00205276	0.00253545	0.00296467	0.0032707	0.00344269	0.00345591	0.00334292	0.0031449
	Sub.3	-0.00072096	-0.000584081	-0.000535729	-0.00060982	-0.00074947	-0.00110653	-0.00157439	-0.00198039	-0.00230002	-0.00247352	-0.00258151	-0.00258014	-0.00241733	-0.0023073	-0.0022159	-0.00204226	-0.00188258	-0.00180427	-0.00170788	-0.00163607	-0.00142775	-0.00105322	-0.000705217	-0.000414466	-0.000148549	8.35828e-05	0.000272936	0.000409036	0.000537834	0.000698136	0.00071972	0.000720022	0.000828299	0.000940027	0.00107377	0.00107073	0.000926869	0.000783327	0.000687035	0.000612608	0.000564826	0.000407591	0.000242314	0.000286189	0.000537548	0.000768359	0.000891428	0.000922874
	Sub.4	0.00125335	0.000604512	-0.000275425	-0.00113159	-0.00176252	-0.0020615	-0.00202886	-0.00183815	-0.00156926	-0.00137571	-0.00141617	-0.00154024	-0.00164554	-0.00163074	-0.00143863	-0.00124136	-0.00108658	-0.00106733	-0.00132174	-0.00166865	-0.00187496	-0.00176342	-0.00136253	-0.000840111	-0.000187908	0.000570124	0.00112476	0.0013825	0.0016029	0.00191833	0.00228314	0.0025729	0.0026918	0.00269717	0.00247955	0.00192555	0.00135588	0.000920518	0.00064415	0.00066343	0.000835888	0.00105866	0.00114727	0.00101859	0.000880442	0.000858412	0.00093492	0.00124161
	Sub.5	0.000693372	0.00070989	0.000702103	0.000681104	0.000648045	0.000603673	0.000549846	0.00049289	0.000445537	0.000409349	0.00037954	0.000361254	0.000359598	0.000366734	0.000372152	0.000373024	0.000367606	0.000355997	0.000340989	0.000316426	0.000277502	0.00021941	0.000150262	8.18078e-05	2.31629e-05	-2.47335e-05	-5.67817e-05	-7.95523e-05	-9.28868e-05	-8.70956e-05	-5.47633e-05	-9.45206e-06	2.61707e-05	4.74437e-05	6.0922e-05	5.44629e-05	2.57482e-05	-1.83264e-05	-6.58261e-05	-0.000114764	-0.000162155	-0.000185104	-0.000181925	-0.000158549	-0.000119221	-6.05667e-05	9.09259e-06	7.76105e-05
	Sub.6	-0.00240282	-0.0027329	-0.00309364	-0.00346253	-0.00378434	-0.00398196	-0.00408476	-0.00406362	-0.00397242	-0.0037787	-0.00355176	-0.0032586	-0.00298136	-0.0027481	-0.00261131	-0.00251058	-0.00246563	-0.00248638	-0.00249592	-0.00252893	-0.00255397	-0.0025188	-0.00243394	-0.00233319	-0.00228939	-0.0022468	-0.00218592	-0.00211384	-0.002035	-0.00189393	-0.00165337	-0.00127037	-0.000759141	-0.000161793	0.00046268	0.00104167	0.0014791	0.00171782	0.00171463	0.00142349	0.000875192	0.000121463	-0.000753945	-0.00161889	-0.00239587	-0.00299305	-0.003323	-0.00336019
	Sub.7	0.000130307	0.000223544	0.000242216	0.000348234	0.000565602	0.000680619	0.000653606	0.000744829	0.000932116	0.00110155	0.00110373	0.00103173	0.000990146	0.000891555	0.000687674	0.000551385	0.000615369	0.000717347	0.000750757	0.000698962	0.000671944	0.000638966	0.000426485	0.000105395	3.00888e-05	4.59232e-05	3.51648e-05	-0.000110334	-0.0001992	-0.000195055	-0.000241596	-0.000420952	-0.000453668	-0.00038281	-0.000303277	-0.000373337	-0.000438581	-0.000493782	-0.00060029	-0.000847639	-0.00108942	-0.00114025	-0.00115286	-0.00122457	-0.00130396	-0.00125399	-0.00110183	-0.000978567
	Sub.8	0.00185332	0.00225785	0.0024371	0.00233574	0.00197583	0.00142009	0.000761526	0.000105205	-0.00045686	-0.000796543	-0.000842017	-0.000628441	-0.000194225	0.000358211	0.000935322	0.00144726	0.00183685	0.00207341	0.00219867	0.00219671	0.00211361	0.00195502	0.00176755	0.00157941	0.00138555	0.00122468	0.00112753	0.00112529	0.00114155	0.0011484	0.00111715	0.0011003	0.00109001	0.00105108	0.00104774	0.00111155	0.00118856	0.00124684	0.00130383	0.0013895	0.00150548	0.00160668	0.00165845	0.00169096	0.00171771	0.00172032	0.00166412	0.00154062
	Sub.9	0.000443937	0.000516128	0.00064783	0.000842078	0.00100773	0.000994481	0.000765711	0.000600695	0.000503714	0.000301352	0.000128936	5.94177e-05	1.23531e-05	-8.9305e-05	-0.000372175	-0.000598966	-0.000618851	-0.000635497	-0.000659641	-0.000541975	-0.00033041	-0.000102139	-3.56331e-05	-0.000100399	-3.08628e-05	5.61194e-05	-1.40178e-06	-7.34278e-06	3.93892e-05	9.22117e-05	2.72562e-05	-0.000209115	-0.000363289	-0.000414843	-0.000564547	-0.000630518	-0.000599392	-0.00048973	-0.000403	-0.000528934	-0.000566067	-0.00041911	-0.000309002	-0.000257806	-0.000113662	0.000120869	0.000364365	0.000383325
	Sub.10	0.00030337	0.000476166	0.000690693	0.000931421	0.0011811	0.00139248	0.00148664	0.0014339	0.00120465	0.00081915	0.000323244	-0.000201716	-0.000688274	-0.00108538	-0.00137469	-0.00154919	-0.00160384	-0.00152746	-0.00136176	-0.00118641	-0.000971983	-0.000719287	-0.00046015	-0.000263433	-9.54629e-05	2.88666e-05	0.000143725	0.000226398	0.000267174	0.00028495	0.000316746	0.000275192	0.000134411	-0.000124017	-0.000440724	-0.000787129	-0.00109045	-0.00135355	-0.00151013	-0.00159964	-0.00165717	-0.00166536	-0.00166088	-0.00163373	-0.00159418	-0.00153045	-0.00137243	-0.00113313
	Sub.11	0.0018203	0.00195996	0.00217259	0.00243421	0.00272921	0.00299312	0.00320093	0.00333668	0.00337609	0.00330341	0.00313068	0.00287202	0.00250105	0.00205734	0.00151317	0.000955819	0.000440291	-4.99583e-06	-0.00034105	-0.000505186	-0.000518301	-0.000354673	-7.11469e-05	0.000263974	0.000609656	0.000873876	0.00100976	0.0010305	0.000908198	0.000680698	0.000374675	4.00982e-05	-0.000248103	-0.000473068	-0.000606149	-0.000629005	-0.000577442	-0.000462723	-0.000306402	-0.000149321	-2.06359e-05	0.000102512	0.000203285	0.000291556	0.000311476	0.000271575	0.000206737	6.57722e-05
	Sub.12	-0.00146737	-0.00144153	-0.00139247	-0.00137213	-0.00137173	-0.00140019	-0.0014609	-0.00156746	-0.00168574	-0.00186102	-0.00199144	-0.0020698	-0.00208286	-0.00203477	-0.00196208	-0.00188297	-0.00182624	-0.00188608	-0.00200931	-0.00212911	-0.00237145	-0.00266743	-0.00301771	-0.00340902	-0.00378198	-0.00413715	-0.00444839	-0.00464831	-0.00478519	-0.00487721	-0.00492113	-0.00492815	-0.00489561	-0.00477314	-0.00458369	-0.0042796	-0.00391913	-0.00355937	-0.00317464	-0.00281625	-0.00251838	-0.00227783	-0.00214355	-0.00206985	-0.00197499	-0.00192589	-0.00186753	-0.00180879
	Sub.13	-0.0029499	-0.00297954	-0.00196552	-0.00139009	-0.00118524	-0.00111593	-0.000954128	-0.000178955	-6.35141e-05	-0.000564514	-2.6487e-05	0.000336348	0.000106034	-0.000254461	-0.000602453	-0.000308039	-0.000137096	-0.00096595	-0.00110722	-0.000739614	-0.000886601	-0.0011672	-0.00145585	-0.00131991	-0.00084988	-0.00140076	-0.00186666	-0.00131433	-0.00122088	-0.00136704	-0.00139264	-0.00117804	-0.000310695	-0.000133944	-0.000585633	1.63095e-05	0.000468448	0.000398551	0.000254795	7.99755e-05	0.000508482	0.000773263	8.78055e-05	0.000118333	0.000593309	0.000438468	9.76742e-05	-0.000333901
	Sub.14	0.00103849	0.000993384	0.000956232	0.000903359	0.000850899	0.000803167	0.000749295	0.000734646	0.000766217	0.000896867	0.00111205	0.00139445	0.00175382	0.00218115	0.00265615	0.00306513	0.00333243	0.00348651	0.00357211	0.0036528	0.00369067	0.00371633	0.00373796	0.00377012	0.00376806	0.00374485	0.00369479	0.00359928	0.00345374	0.00323913	0.00297795	0.00274567	0.0024787	0.00216862	0.00182282	0.00146093	0.0011455	0.000902698	0.000738865	0.000683343	0.000744251	0.000949524	0.00128831	0.00162683	0.00195913	0.00216843	0.00224004	0.00223323
	Sub.15	-0.00200768	-0.00191931	-0.00176589	-0.0015678	-0.00130692	-0.000995745	-0.000666727	-0.000375154	-9.86651e-05	9.10946e-05	0.000208849	0.000245672	0.000282681	0.000302215	0.000334869	0.000355746	0.000354384	0.000368499	0.000402375	0.000417596	0.000414135	0.000376032	0.000283925	0.000192842	0.000133506	0.000112271	0.000118383	0.000190727	0.000318179	0.00052852	0.000774009	0.00104027	0.00126521	0.00144209	0.00155209	0.00159198	0.00154151	0.00141115	0.00125595	0.0010924	0.000921368	0.000772816	0.000634422	0.000506603	0.000357419	0.000224973	0.00015457	0.000133233
	Sub.16	-0.000596924	-0.000409504	-0.000498817	-0.000890028	-0.00151047	-0.00218018	-0.00278494	-0.00319724	-0.0034192	-0.00340478	-0.00326177	-0.00307273	-0.00278495	-0.00247638	-0.00217967	-0.00186932	-0.00154588	-0.00118246	-0.000883381	-0.000632805	-0.000416339	-0.000312064	-0.000353844	-0.000502516	-0.000696169	-0.000922163	-0.00115329	-0.0014643	-0.00178566	-0.00208539	-0.00226362	-0.00236204	-0.00247337	-0.00257392	-0.00243594	-0.00209601	-0.00169201	-0.00118149	-0.000599291	-0.000101994	0.000288217	0.0005396	0.000565183	0.000275117	-0.000271488	-0.000940982	-0.00157352	-0.00200722
	Sub.17	0.00303955	0.00336851	0.00344109	0.00327522	0.00302657	0.00273293	0.00245703	0.00222472	0.00202573	0.0019593	0.00222168	0.0026881	0.00307062	0.00334788	0.00352566	0.0035523	0.00337409	0.00298119	0.00248485	0.0019701	0.00151763	0.00131458	0.0013803	0.00164974	0.00200745	0.00249501	0.00308226	0.00383976	0.00461409	0.0051678	0.00546827	0.0055446	0.00536356	0.00499984	0.00454141	0.00406298	0.00363072	0.00329771	0.00301377	0.00272144	0.00244049	0.0023651	0.00236814	0.00229792	0.00212031	0.00191891	0.00177041	0.00170795
Cond.5	Time (ms)	-500	-498	-496	-494	-492	-490	-488	-486	-484	-482	-480	-478	-476	-474	-472	-470	-468	-466	-464	-462	-460	-458	-456	-454	-452	-450	-448	-446	-444	-442	-440	-438	-436	-434	-432	-430	-428	-426	-424	-422	-420	-418	-416	-414	-412	-410	-408	-406
Happy	Sub.1	0.00044221	0.000351592	0.000348078	0.00040067	0.000549859	0.000796791	0.00106415	0.00131789	0.00152352	0.00169843	0.00186151	0.00193191	0.00191552	0.00186238	0.00178746	0.00174016	0.001702	0.00160866	0.00151215	0.00134236	0.00105091	0.000708489	0.000319044	-0.000119108	-0.000483713	-0.000774085	-0.000984923	-0.00114935	-0.00134673	-0.00152662	-0.0016359	-0.00172704	-0.00176905	-0.00175624	-0.00164878	-0.0013701	-0.000954914	-0.000408204	0.000229566	0.000861145	0.00140556	0.00181475	0.00200406	0.00201994	0.00185631	0.0015164	0.00106533	0.00058647
Cong.	Sub.2	-0.000282445	-8.1802e-05	0.000104497	0.00025686	0.000387176	0.000465632	0.000516081	0.000564677	0.000614077	0.000677012	0.000776805	0.000907175	0.00103015	0.00113222	0.0012213	0.00129375	0.00129952	0.00128909	0.00128952	0.00127514	0.00127181	0.00129624	0.00132417	0.0013456	0.00137335	0.00140583	0.00145668	0.00150119	0.00151648	0.00150152	0.00143541	0.00134437	0.00126804	0.00122334	0.00120783	0.0012668	0.00137186	0.00150833	0.00166016	0.00179088	0.00189979	0.00193221	0.00188437	0.0017698	0.00159628	0.00138233	0.00114581	0.000887759
	Sub.3	-0.000234488	-0.000578891	-0.000894509	-0.00120472	-0.00152337	-0.00183278	-0.00196456	-0.00191816	-0.00173664	-0.00137037	-0.000907963	-0.000493568	-0.000189713	-2.14872e-05	9.05865e-05	0.000182694	0.000229482	0.000312598	0.000433034	0.000498546	0.000464465	0.0002572	-4.10038e-05	-0.00032217	-0.000641467	-0.000943496	-0.00113088	-0.0012338	-0.00131664	-0.0013772	-0.00138498	-0.00128527	-0.0011446	-0.00102255	-0.000814819	-0.00060971	-0.00054924	-0.000638765	-0.000853019	-0.00102644	-0.0010757	-0.00108384	-0.000966567	-0.000691084	-0.000333792	-2.47101e-05	0.000110316	0.00016699
	Sub.4	-0.000759239	-0.0010075	-0.00121264	-0.00118275	-0.000778624	-0.000211203	0.000126256	8.20281e-05	-0.000149474	-0.000380001	-0.000534227	-0.000473576	-0.000106045	0.000564476	0.00107617	0.00114569	0.000915952	0.000541467	0.000101251	-0.000219449	-0.000260757	0.000130973	0.000618903	0.00080238	0.000703506	0.000470758	0.000192249	-8.74087e-05	-0.00020135	8.69296e-08	0.0003789	0.000539785	0.000364989	4.24513e-05	-0.000260786	-0.000476217	-0.000482667	-0.000185186	0.000387504	0.000816506	0.000805292	0.000500049	1.54576e-05	-0.000466139	-0.000818384	-0.000857773	-0.000438243	8.01246e-05
	Sub.5	6.92412e-05	3.99788e-05	1.46995e-05	-2.84407e-06	-1.56239e-05	-2.51089e-05	-2.92463e-05	-2.45359e-05	-1.6311e-05	-3.62609e-06	1.52755e-05	3.42449e-05	5.07731e-05	6.28555e-05	6.76337e-05	6.4316e-05	5.24895e-05	3.02772e-05	3.56985e-06	-2.13664e-05	-3.96936e-05	-5.06789e-05	-4.9095e-05	-3.28476e-05	-7.71975e-06	2.38342e-05	5.76948e-05	9.12371e-05	0.000119804	0.000139358	0.000151265	0.000156505	0.000155945	0.000149054	0.000136711	0.000117216	9.25946e-05	6.38515e-05	2.96779e-05	-4.38126e-06	-3.23548e-05	-4.98885e-05	-5.60286e-05	-4.65004e-05	-1.98323e-05	2.61449e-05	8.0683e-05	0.000136923
	Sub.6	0.00479582	0.0045732	0.00422229	0.00379295	0.00336176	0.00294558	0.00257041	0.00232621	0.00224345	0.00230806	0.00247767	0.00264173	0.00278401	0.00297616	0.00307269	0.00299454	0.00275211	0.0024792	0.00228643	0.00208993	0.00189219	0.00176306	0.00165466	0.00168187	0.00174108	0.00170565	0.00151276	0.00114202	0.000590229	-1.06979e-05	-0.000622539	-0.00124771	-0.0017683	-0.00212988	-0.00233444	-0.00239429	-0.00236359	-0.00224362	-0.00204892	-0.00182038	-0.00158515	-0.00136145	-0.00113815	-0.000878708	-0.000637365	-0.000447165	-0.000336982	-0.000339788
	Sub.7	0.000693353	0.000693064	0.000700299	0.000637632	0.000847214	0.00122216	0.00146497	0.00176491	0.0020069	0.00213325	0.00218334	0.00192905	0.00175	0.00174183	0.00158186	0.00144904	0.00147318	0.00153696	0.00169616	0.00172064	0.001685	0.00176595	0.00164859	0.00134063	0.00105537	0.000737894	0.000447601	0.000211192	-1.56516e-05	0.000107818	0.000442944	0.000696241	0.00103712	0.00136981	0.00159808	0.00176567	0.00163418	0.00155022	0.00158386	0.00139092	0.00110825	0.000869077	0.000597665	0.000431402	0.000194005	2.88739e-05	0.000154137	0.000313529
	Sub.8	-0.000754499	-0.000549557	-0.00046603	-0.00043751	-0.000447369	-0.000430892	-0.000335197	-0.000163211	3.92351e-05	0.00022847	0.000391857	0.000595385	0.000795835	0.000961097	0.00111694	0.0012029	0.00122934	0.00120451	0.00106217	0.000832652	0.00059987	0.000361462	0.000146886	4.93025e-06	-9.44278e-05	-0.000239036	-0.000496953	-0.000853511	-0.00127607	-0.00174478	-0.00222346	-0.00263955	-0.00291209	-0.00306354	-0.00309212	-0.00298717	-0.00271225	-0.002339	-0.00193632	-0.00150388	-0.00101973	-0.000581477	-0.000279875	-0.000189559	-0.000231437	-0.000368367	-0.000561779	-0.000752535
	Sub.9	0.000375278	0.000179695	9.22813e-05	0.000131092	4.06794e-05	4.46296e-05	6.75654e-05	-8.98981e-05	-9.49389e-05	-0.000159196	-0.000211478	-4.76776e-05	8.52193e-06	2.75857e-05	0.000168143	7.88088e-05	7.77988e-06	-3.81973e-05	-0.000221882	-0.000247739	-0.000299078	-0.00053985	-0.000617336	-0.000733256	-0.000822601	-0.000769504	-0.000797955	-0.000702935	-0.000440369	-0.000311663	-0.000182305	-0.000107179	-0.000310886	-0.000415382	-0.000566045	-0.000761635	-0.000758504	-0.00084338	-0.000879527	-0.000627299	-0.000417786	3.17892e-05	0.000589158	0.000957051	0.00140402	0.00171194	0.00175719	0.00175619
	Sub.10	-0.00159429	-0.00143867	-0.00131998	-0.00125013	-0.00124461	-0.00127937	-0.00134774	-0.00149028	-0.00164758	-0.00183208	-0.00204119	-0.00221061	-0.00234385	-0.00236351	-0.0022498	-0.00209018	-0.00184277	-0.00152185	-0.00113818	-0.000641637	-0.000115203	0.000387087	0.00088087	0.00131828	0.00163422	0.00183791	0.00192062	0.00195996	0.00194658	0.00183916	0.0017109	0.00155034	0.00131423	0.00108206	0.000797764	0.000527547	0.000362973	0.000203606	0.000130693	0.000238064	0.000423388	0.000714376	0.00112752	0.00159096	0.0020638	0.0024709	0.00282912	0.00317904
	Sub.11	0.00113921	0.00129563	0.00146127	0.00156	0.00159512	0.00161776	0.00158864	0.00155238	0.00150592	0.00151371	0.0015703	0.00167514	0.00182527	0.00197616	0.00212192	0.00224907	0.00236054	0.0024324	0.00249772	0.00260544	0.00270409	0.00278876	0.00285631	0.00290789	0.00294222	0.00293582	0.00282921	0.00267677	0.00247746	0.00220032	0.00186986	0.00150073	0.00116284	0.000850797	0.000585422	0.000378805	0.000239132	0.000186901	0.000217343	0.000318273	0.000439071	0.000543955	0.00059887	0.000600462	0.00058016	0.00053544	0.000493123	0.000436153
	Sub.12	-0.000516907	-0.000509578	-0.000512692	-0.000494377	-0.000403604	-0.000332649	-0.000291486	-0.000318127	-0.000447366	-0.000571454	-0.000720108	-0.000886304	-0.000960692	-0.000963608	-0.000915745	-0.000755595	-0.000598903	-0.000431071	-0.00025938	-0.000188361	-9.57312e-05	4.35776e-05	0.000186223	0.000354262	0.000465875	0.000517663	0.000565135	0.000544057	0.000483257	0.000467577	0.000393817	0.000302008	0.000205975	5.86047e-05	-8.17062e-05	-0.000285031	-0.000554108	-0.000793152	-0.00104375	-0.00134014	-0.0016185	-0.00195828	-0.00229897	-0.00264303	-0.00305017	-0.00337509	-0.0035802	-0.0037244
	Sub.13	0.00170056	0.00161556	0.00156423	0.00211621	0.00189533	0.00151671	0.00129525	0.00108281	0.00135927	0.00120692	0.000645049	0.00092232	0.000988597	0.000711963	0.000810751	0.000941933	0.00142579	0.00195499	0.00162638	0.00170591	0.00192917	0.00140002	0.00103775	0.000731695	0.000592964	0.000950348	0.000632396	0.000442452	0.00094298	0.000817479	0.000697902	0.00076375	0.00074168	0.00118131	0.00114906	0.000597175	0.000756698	0.00065299	0.000123485	-4.77498e-05	-0.000228065	-4.3377e-05	0.00026689	-0.000183329	-0.000133435	0.000160209	-0.000249219	-0.000409266
	Sub.14	-0.000620141	-0.00149827	-0.00235264	-0.00303814	-0.00348357	-0.00367519	-0.00356596	-0.00323058	-0.00273773	-0.00212759	-0.00145066	-0.000812663	-0.000277767	0.000116288	0.000343149	0.000394462	0.000323449	0.000107647	-0.000172925	-0.000470713	-0.000718675	-0.000883697	-0.000970618	-0.00100035	-0.000970235	-0.000849127	-0.000598647	-0.000242606	0.000187822	0.000656603	0.00108098	0.00140302	0.00170906	0.0020668	0.00239073	0.00265624	0.00288363	0.00314306	0.00345691	0.00379195	0.00416888	0.00454701	0.00486736	0.00508777	0.00514975	0.00507574	0.00480324	0.00424172
	Sub.15	-0.00173333	-0.00153616	-0.0013331	-0.00110874	-0.000907162	-0.000790974	-0.000777129	-0.000831807	-0.000959771	-0.00115217	-0.00140693	-0.00169199	-0.00194806	-0.00210697	-0.00208103	-0.00190671	-0.00162055	-0.00128134	-0.000880648	-0.000431274	-3.4125e-05	0.000265193	0.000473496	0.000585307	0.000628518	0.00056602	0.00043557	0.000334323	0.000227585	7.95764e-05	-0.000129956	-0.00032491	-0.000446108	-0.000518858	-0.00060971	-0.000707029	-0.000735934	-0.000700025	-0.00063409	-0.00056735	-0.000484576	-0.000355392	-0.000206846	-0.000101309	-5.8001e-05	-2.62786e-05	-1.58966e-05	-2.9314e-05
	Sub.16	-0.00498953	-0.00525267	-0.00524441	-0.00490179	-0.00426928	-0.00345858	-0.00257737	-0.00182132	-0.00134206	-0.00115935	-0.00124194	-0.00157267	-0.00211517	-0.00275793	-0.00333707	-0.00378826	-0.00404001	-0.00402376	-0.00383169	-0.00350461	-0.00308505	-0.00261994	-0.00212262	-0.00170062	-0.00141816	-0.00128816	-0.00129995	-0.00142235	-0.00163073	-0.00199316	-0.00235496	-0.00270277	-0.00302356	-0.00332282	-0.00342553	-0.00331528	-0.00302865	-0.00261003	-0.00212744	-0.00161442	-0.00118096	-0.000940727	-0.000930751	-0.00104249	-0.00125377	-0.00155247	-0.00189147	-0.00209929
	Sub.17	-0.00066012	-0.000905823	-0.000842703	-0.000410768	0.000179038	0.000767405	0.00132627	0.00179186	0.00214684	0.00235216	0.0024472	0.00246549	0.00228514	0.00203497	0.00185114	0.00180314	0.00182004	0.00186436	0.00186191	0.00176873	0.00153652	0.00125255	0.000942429	0.000714413	0.000580561	0.000575892	0.000689932	0.000829879	0.000983214	0.00121578	0.00138722	0.0013642	0.00126414	0.00111768	0.000915159	0.000819644	0.000927689	0.00127592	0.00163148	0.00188845	0.00194047	0.00172	0.001343	0.000753437	-7.43163e-05	-0.00101896	-0.00195086	-0.00272293
Cond.6	Time (ms)	-500	-498	-496	-494	-492	-490	-488	-486	-484	-482	-480	-478	-476	-474	-472	-470	-468	-466	-464	-462	-460	-458	-456	-454	-452	-450	-448	-446	-444	-442	-440	-438	-436	-434	-432	-430	-428	-426	-424	-422	-420	-418	-416	-414	-412	-410	-408	-406
Happy	Sub.1	0.00194099	0.00231916	0.00258973	0.00269971	0.0026618	0.00251145	0.00226016	0.00194775	0.00161442	0.00126629	0.000961241	0.000707611	0.000509244	0.00041163	0.000381681	0.000337772	0.000231551	7.76403e-05	-0.000107554	-0.000369957	-0.000660304	-0.000932497	-0.00114025	-0.00126689	-0.00127355	-0.00119136	-0.000987548	-0.000730306	-0.000454227	-0.000171067	9.42411e-05	0.00032445	0.0005105	0.000655666	0.000738555	0.00073604	0.000610771	0.000429863	0.000250485	7.18269e-05	-0.000119312	-0.00033148	-0.000592932	-0.000825756	-0.00107959	-0.00131586	-0.00150164	-0.00163398
Incong.	Sub.2	0.00182446	0.0017523	0.00177793	0.00189593	0.00206228	0.00224047	0.00240885	0.00254074	0.00261247	0.00265027	0.00269297	0.00274246	0.00279174	0.00274924	0.00262277	0.0024807	0.00238075	0.00230605	0.00225813	0.00228291	0.002384	0.00250019	0.00262049	0.00275704	0.00285696	0.00292471	0.0029673	0.00298079	0.00296311	0.00291225	0.00280898	0.00261834	0.00238991	0.00217562	0.00200359	0.00189581	0.00186249	0.00189098	0.00189321	0.00187087	0.0018579	0.00182112	0.00176308	0.0017318	0.00171815	0.00171155	0.00166845	0.00155669
	Sub.3	-0.00107366	-0.00101423	-0.00103826	-0.00111842	-0.00107902	-0.000906337	-0.000704682	-0.00048715	-0.000238282	-2.88514e-06	0.000119282	0.000197662	0.000357649	0.000579089	0.000782751	0.000906581	0.00102076	0.00117944	0.00116261	0.00100634	0.000852535	0.000764083	0.000720542	0.000643473	0.000640967	0.000742099	0.000841998	0.000869416	0.000897775	0.000997475	0.00109838	0.00110473	0.00103043	0.000974064	0.000952811	0.000853732	0.000750677	0.000738013	0.000826489	0.000956283	0.00104426	0.00116889	0.00133108	0.00134469	0.00113497	0.000793224	0.000441352	0.000108515
	Sub.4	0.000653553	0.000480562	0.000480811	0.000532034	0.000447374	0.000329339	0.000103724	-0.000196809	-0.000513982	-0.000855936	-0.0010767	-0.00106483	-0.00112849	-0.00122249	-0.00132011	-0.00145514	-0.0015798	-0.00166341	-0.00168153	-0.00140246	-0.00112839	-0.00100059	-0.000885073	-0.00088651	-0.000962108	-0.00104827	-0.00115011	-0.000982137	-0.000647997	-0.00041547	-0.000172637	-2.70367e-05	-3.30324e-05	-0.000155015	-0.000361024	-0.000518483	-0.000510848	-0.000631683	-0.000812113	-0.000992675	-0.00118868	-0.00131891	-0.00134479	-0.00130593	-0.000978763	-0.000664493	-0.000492784	-0.000323958
	Sub.5	-1.71432e-05	-5.38521e-05	-8.18531e-05	-9.83167e-05	-0.000102069	-9.59179e-05	-8.10623e-05	-6.02637e-05	-3.46058e-05	-1.2873e-05	8.55213e-06	2.59582e-05	3.45405e-05	3.36607e-05	2.02209e-05	3.98734e-06	-1.02578e-05	-2.40993e-05	-3.56038e-05	-4.15782e-05	-4.18039e-05	-3.06275e-05	-1.14943e-05	2.15853e-05	6.85525e-05	0.000120124	0.000169901	0.000211687	0.00024197	0.000259124	0.000260774	0.000246493	0.000214152	0.00016589	0.000103063	3.31318e-05	-3.95636e-05	-0.000108771	-0.00017074	-0.00022273	-0.000258161	-0.000270733	-0.00026438	-0.000238845	-0.000196536	-0.000140923	-7.89795e-05	-1.64509e-05
	Sub.6	-0.000608014	-0.000416473	-0.00016771	0.000118936	0.000403224	0.000684677	0.000906014	0.00105597	0.00115823	0.00110581	0.000893281	0.000567607	0.000170541	-0.000174981	-0.000455477	-0.000572168	-0.00049955	-0.000315199	-2.7486e-05	0.000342118	0.000692922	0.00102642	0.00131041	0.00148029	0.0014865	0.00137953	0.00122616	0.00110459	0.000985451	0.000877819	0.000830802	0.000876447	0.000988656	0.00119875	0.00147833	0.00179332	0.00204049	0.00215844	0.00217031	0.00209842	0.00194561	0.00172011	0.00145342	0.00119186	0.000997371	0.000915063	0.000971051	0.00118148
	Sub.7	-0.0006524	-0.000497724	-0.000181255	3.36677e-05	-0.000141721	-0.000198847	-0.000110452	-0.00032375	-0.000596831	-0.000902102	-0.00119372	-0.00138819	-0.00173962	-0.00187252	-0.00137896	-0.000894864	-0.000435648	8.75308e-05	0.000551616	0.00100906	0.0010915	0.000776103	0.000661942	0.000523007	8.80243e-05	-0.000233382	-0.000550596	-0.000646515	-0.000711551	-0.000999272	-0.000996903	-0.000652447	-0.000522224	-0.000380319	-0.00031235	-0.000269919	-0.000182569	-0.000413313	-0.000658482	-0.000495189	-0.000449578	-0.000504248	-0.000486273	-0.000451286	-0.000286663	-0.00035518	-0.000658389	-0.000585873
	Sub.8	-0.000859152	-0.000961294	-0.00108528	-0.00122228	-0.00134195	-0.0013403	-0.00124161	-0.00106048	-0.000802899	-0.000540858	-0.000251145	0.000102083	0.00052687	0.00100391	0.00151293	0.00203243	0.00248114	0.00275677	0.0027949	0.00263328	0.00233145	0.00193019	0.00149137	0.00111259	0.000812783	0.000555374	0.000298774	3.60384e-05	-0.00021621	-0.000448435	-0.000710848	-0.00100168	-0.00132691	-0.00164858	-0.00195108	-0.00223468	-0.00243462	-0.00247536	-0.0023237	-0.00194129	-0.00135892	-0.000642383	0.000137786	0.000864165	0.00146276	0.00184755	0.00205678	0.0020528
	Sub.9	-0.00166367	-0.00174152	-0.00182403	-0.00187588	-0.00183254	-0.00200571	-0.00234728	-0.00258318	-0.00271904	-0.00288076	-0.00299573	-0.00301885	-0.00292474	-0.00284134	-0.00283711	-0.00279444	-0.0025845	-0.00242322	-0.00228854	-0.00214801	-0.00196234	-0.00177542	-0.0017682	-0.00184907	-0.00174047	-0.0016577	-0.0016039	-0.00155625	-0.00152818	-0.00145292	-0.00151093	-0.0016759	-0.00171736	-0.00165412	-0.00161366	-0.00155344	-0.0014623	-0.00129336	-0.00119707	-0.00127799	-0.00145158	-0.00150605	-0.0016146	-0.00170809	-0.0017374	-0.00167846	-0.00159122	-0.00165312
	Sub.10	-0.00207718	-0.00171401	-0.00130105	-0.000908673	-0.000530178	-0.000186226	9.98126e-05	0.000268445	0.00029081	0.000215271	3.89034e-05	-0.000287694	-0.000725979	-0.00115237	-0.00144936	-0.00154462	-0.00150342	-0.00131347	-0.000950616	-0.00049739	-1.21424e-05	0.000514565	0.000985973	0.00135879	0.0015773	0.00163327	0.00156743	0.00145184	0.00128416	0.00116051	0.00112241	0.001141	0.00115466	0.00118497	0.00124952	0.00124077	0.00119547	0.00116512	0.00121923	0.00135049	0.00154449	0.00182892	0.00222712	0.002753	0.00324538	0.00358544	0.00380731	0.00389294
	Sub.11	0.00352381	0.00315686	0.00271928	0.00220011	0.00163384	0.00109875	0.000626259	0.000207722	-0.000111594	-0.000283617	-0.000334151	-0.000241816	-2.10694e-05	0.000325195	0.000737997	0.00113657	0.00147716	0.00174205	0.0018505	0.00183625	0.0016631	0.00139167	0.00111028	0.000850513	0.000644673	0.000532669	0.000503994	0.000509376	0.000535899	0.000545976	0.000495313	0.000341694	0.000111019	-0.000167165	-0.000474807	-0.000776737	-0.00104343	-0.0012438	-0.00133038	-0.0012781	-0.00118345	-0.00110127	-0.00103953	-0.00101719	-0.00105313	-0.00113814	-0.00126895	-0.00138022
	Sub.12	0.000221818	0.00026596	0.000340341	0.000414112	0.000499595	0.000564387	0.000530558	0.00044953	0.000332297	0.000171977	2.84668e-05	-7.66756e-05	-0.000132179	-7.98764e-05	-2.40628e-05	8.61034e-05	0.000273192	0.000487415	0.000697547	0.000903323	0.00108415	0.00125607	0.00134159	0.00134652	0.00135587	0.00141621	0.00154535	0.00174281	0.00199405	0.00231093	0.00258859	0.00277799	0.00287961	0.00287283	0.00270685	0.00238927	0.00198599	0.00154236	0.00110478	0.000611664	8.0437e-05	-0.00040032	-0.000844982	-0.00122622	-0.00156731	-0.00188517	-0.00216458	-0.00250798
	Sub.13	0.0017531	0.00116205	0.00123564	0.00145118	0.000833324	0.000567008	0.000341881	0.000116067	0.000311536	-0.000224147	-0.000418983	9.80565e-05	-7.32286e-05	-0.000274516	-2.44653e-05	-1.91029e-05	0.000461829	0.000368808	-5.04639e-05	0.000404357	0.000476075	4.55346e-05	0.000143745	3.91978e-05	0.000256909	0.000351341	-0.000253667	-8.19735e-05	0.000328987	-1.56697e-05	5.14063e-05	0.000201362	0.000345142	0.000858349	0.000509801	0.000371676	0.000871316	0.000518166	2.9653e-05	-0.000117028	-0.000498326	-0.000310028	-0.000642448	-0.00120251	-0.000735981	-0.000550086	-0.000820936	-0.00048327
	Sub.14	0.00161192	0.00110348	0.000642858	0.000298358	0.000119378	9.89661e-05	0.000175696	0.000264166	0.000336947	0.000350958	0.00021156	-0.000145989	-0.000733562	-0.00137732	-0.00195088	-0.00246423	-0.00279281	-0.00285461	-0.00266075	-0.00217471	-0.00145558	-0.000667723	6.33797e-05	0.000645995	0.00102606	0.00116322	0.00105281	0.000718116	0.00021699	-0.000278554	-0.000729763	-0.000995133	-0.00109142	-0.00110216	-0.00101443	-0.000804152	-0.000531652	-0.000261504	2.05505e-05	0.000312624	0.00056882	0.000790618	0.00100506	0.00125569	0.0014976	0.0017028	0.00188117	0.00198266
	Sub.15	-1.20826e-05	-0.000246869	-0.000436753	-0.000617855	-0.000771065	-0.000855926	-0.000819179	-0.000707225	-0.000531442	-0.000271586	8.56708e-05	0.00049619	0.00088151	0.00123466	0.00154866	0.00179572	0.00193557	0.0019709	0.0018694	0.00165817	0.00134493	0.000948754	0.000520089	0.000152662	-8.3125e-05	-0.000138268	-4.06713e-05	0.000192317	0.000498469	0.000822709	0.0011469	0.001428	0.00161309	0.00167313	0.00162333	0.00154344	0.0014862	0.00152627	0.00165425	0.00186234	0.00207271	0.00228376	0.00252621	0.00273564	0.00288884	0.00295305	0.00289652	0.0027671
	Sub.16	0.000707661	0.00130342	0.00141249	0.00104883	0.00028484	-0.000782224	-0.00200201	-0.00311351	-0.00398974	-0.00451824	-0.00461789	-0.00427217	-0.00359445	-0.00271857	-0.00181946	-0.00102847	-0.000392664	-6.23054e-06	8.85219e-05	-4.74316e-05	-0.000341555	-0.000691562	-0.000969553	-0.00112655	-0.00113645	-0.00103347	-0.000842037	-0.000568291	-0.00026204	6.73043e-05	0.000287645	0.000423197	0.000482731	0.000392878	4.3101e-05	-0.00052781	-0.00128973	-0.00209215	-0.00276651	-0.00318037	-0.0033236	-0.00314511	-0.00267666	-0.00200629	-0.00122796	-0.000463597	0.000214314	0.000793874
	Sub.17	0.00215845	0.00226996	0.00241234	0.00247889	0.00248212	0.00245066	0.00224772	0.00173003	0.00103458	0.000396518	-0.000122616	-0.000494944	-0.00085079	-0.00107454	-0.00108482	-0.000887827	-0.000563169	-0.000249684	-8.26383e-05	2.7633e-05	0.000243508	0.00052182	0.000735375	0.000849234	0.000960054	0.00109485	0.000939726	0.000485006	-1.77948e-05	-0.000481562	-0.000830924	-0.00104033	-0.000888954	-0.00036489	0.000397044	0.00122579	0.00203463	0.00281804	0.00349392	0.00392888	0.00397379	0.00363338	0.00310023	0.0025088	0.00193059	0.0013777	0.000983344	0.000702795
[truncated: 1,703 more columns]
