# Supplementary material for: Effects of facial expression and gaze interaction on brain dynamics during a working memory task in preschool children
Source: PLoS One. 2022 Apr 28;17(4):e0266713. doi: 10.1371/journal.pone.0266713 (PMC9049575; doi:10.1371/journal.pone.0266713)
Supplement: S3 File — Fig 2(B), Tables 3 and 7. (ZIP) [file pone.0266713.s013.zip › Fig2b_EEG_raw_data_Adults_Pz.csv]

## Sheet: Sheet1
Adults	Pz	EEG (mV)
Cond.1	Time (ms)	-500	-498	-496	-494	-492	-490	-488	-486	-484	-482	-480	-478	-476	-474	-472	-470	-468	-466	-464	-462	-460	-458	-456	-454	-452	-450	-448	-446	-444	-442	-440	-438	-436	-434	-432	-430	-428	-426	-424	-422	-420	-418	-416	-414	-412	-410	-408	-406
Neutral	Sub.1	0.00189782	0.00187373	0.00177263	0.00160106	0.00136692	0.00107279	0.000809762	0.000618971	0.000436074	0.000235761	7.90349e-05	2.70754e-05	6.80244e-05	4.95057e-05	2.06488e-06	-0.000128137	-0.000289092	-0.000382622	-0.000317597	-6.71559e-05	0.00025626	0.000547641	0.000808951	0.000951868	0.00103448	0.00108277	0.00114043	0.0011763	0.00120149	0.00133391	0.00154142	0.00171719	0.00171833	0.00149944	0.00114769	0.000740945	0.000261433	-0.000189789	-0.000641049	-0.000991652	-0.00127525	-0.00145781	-0.00157605	-0.00167922	-0.00168916	-0.00148042	-0.0011512	-0.000838337
Cong.	Sub.2	0.00113945	0.00133558	0.00152528	0.00171078	0.00191549	0.00212345	0.00235064	0.00257779	0.00277618	0.00290439	0.00295911	0.00296794	0.00289384	0.00275427	0.00261219	0.00250053	0.00244826	0.0024532	0.0024931	0.00255263	0.00261155	0.00267353	0.00266921	0.00262704	0.00254324	0.00242815	0.00231144	0.0021862	0.00206903	0.00191263	0.00165578	0.00133004	0.000946051	0.000505516	5.43755e-05	-0.000347628	-0.000640634	-0.000740302	-0.000620782	-0.000284688	0.000168768	0.00070977	0.00121761	0.00166632	0.00200475	0.00217368	0.00216213	0.00198509
	Sub.3	0.000616895	0.000320403	-0.000144108	-0.000549504	-0.000735655	-0.000936639	-0.00117048	-0.00133825	-0.00143248	-0.00147967	-0.00162531	-0.00177432	-0.0017476	-0.0017012	-0.00170851	-0.00171651	-0.00183224	-0.00199741	-0.00225997	-0.00254078	-0.00269471	-0.00270545	-0.00266255	-0.00264147	-0.00257633	-0.00241704	-0.00229948	-0.00230128	-0.00230301	-0.00216182	-0.00205336	-0.00201114	-0.00198557	-0.00190211	-0.00178242	-0.00167914	-0.00149829	-0.00110344	-0.000651661	-0.000231715	3.61976e-05	9.62742e-05	-2.37558e-05	-0.000365736	-0.000686553	-0.000794017	-0.000764917	-0.000712126
	Sub.4	0.00138899	0.00133281	0.00133293	0.00135257	0.00133399	0.00126844	0.00115254	0.0010433	0.00101318	0.00102169	0.00105792	0.00107555	0.0010614	0.00100495	0.000925273	0.000794778	0.000642556	0.000508298	0.000397552	0.000319448	0.000285757	0.000286	0.00030121	0.000237484	3.43636e-05	-0.000310837	-0.000777892	-0.00132781	-0.00189693	-0.00241975	-0.00285341	-0.00319571	-0.00343617	-0.00354534	-0.00354796	-0.00351589	-0.00352185	-0.00354547	-0.00360546	-0.00376714	-0.00399054	-0.00424564	-0.0044381	-0.00450073	-0.00441727	-0.00424184	-0.00399111	-0.00372374
	Sub.5	-0.0043079	-0.0045593	-0.00463159	-0.0045643	-0.00435227	-0.00402155	-0.00365819	-0.00327993	-0.00296608	-0.00272069	-0.00254605	-0.00242089	-0.00238275	-0.00239265	-0.00246596	-0.00261035	-0.00282747	-0.00309941	-0.00334597	-0.00355693	-0.00373708	-0.00386415	-0.00388004	-0.00378155	-0.0035995	-0.00338641	-0.00315308	-0.0028783	-0.00263966	-0.00241365	-0.00212429	-0.00181962	-0.00150247	-0.00123543	-0.00101182	-0.000804452	-0.000675865	-0.000678396	-0.000779849	-0.000958204	-0.00117464	-0.00139093	-0.00152744	-0.00157153	-0.00152583	-0.00144841	-0.00133396	-0.00116482
	Sub.6	-0.000560774	-0.000541293	-0.000598079	-0.000750343	-0.000881566	-0.000992312	-0.00106157	-0.00107488	-0.00106361	-0.000996609	-0.000930913	-0.000911565	-0.000915695	-0.000956595	-0.00101528	-0.000993411	-0.000942396	-0.000836311	-0.000640042	-0.0003685	-2.32544e-05	0.000378981	0.00079482	0.00118259	0.00145253	0.00158829	0.00162918	0.00157598	0.00141885	0.00122955	0.00100962	0.000816992	0.000674995	0.00054321	0.000461617	0.000388993	0.000207826	-1.26074e-05	-0.000181822	-0.000255416	-0.000266657	-0.000195485	-2.89551e-05	0.000221627	0.00044942	0.000631488	0.000773817	0.000890845
	Sub.7	-9.46997e-05	6.60254e-05	0.0002284	0.00036033	0.000426186	0.000415809	0.000346037	0.000263897	0.000151558	3.85834e-05	-4.80322e-05	-9.91407e-05	-0.000122655	-0.000128323	-9.22246e-05	-2.18031e-05	9.46197e-05	0.000233874	0.000332509	0.000434305	0.000499661	0.00055501	0.00057588	0.000569072	0.000550886	0.000525673	0.000510715	0.000518872	0.000563097	0.000630326	0.000714979	0.000853519	0.00101759	0.0011678	0.00125719	0.00129182	0.00127409	0.0012001	0.00104403	0.000865686	0.000706867	0.000614875	0.000584183	0.000639044	0.000759353	0.000892677	0.00100396	0.00107819
	Sub.8	-0.00118228	-0.0010289	-0.000390781	0.000146489	0.000370392	0.000411697	-8.74283e-05	-0.000679877	-0.000756785	-0.000541865	0.000105526	0.000770747	0.00107693	0.00121901	0.000928969	0.00023355	-3.669e-05	-1.61883e-05	0.000365625	0.000982757	0.00124076	0.00116615	0.000728363	-0.000203492	-0.000826755	-0.000945004	-0.000710906	-1.3604e-05	0.000606578	0.000963734	0.00110261	0.000696701	0.000176084	0.000109232	0.000252677	0.000826028	0.00144507	0.00165133	0.0016765	0.00132703	0.000664459	0.000444041	0.000560858	0.0010871	0.00186668	0.00232104	0.00247092	0.00224
	Sub.9	-0.000729522	-0.00112369	-0.00155598	-0.00192167	-0.00222499	-0.00252061	-0.00281288	-0.00307361	-0.00318205	-0.00311634	-0.00296049	-0.00268029	-0.00228736	-0.00190174	-0.00150521	-0.00121729	-0.00103373	-0.000952954	-0.000948107	-0.00102763	-0.00117063	-0.00141702	-0.00169226	-0.00188911	-0.00201952	-0.0020408	-0.00197847	-0.00186483	-0.00165492	-0.00143165	-0.0012717	-0.00121034	-0.00127576	-0.0012992	-0.00127486	-0.00124358	-0.00118197	-0.00109075	-0.00101328	-0.000867985	-0.000668597	-0.000400259	-5.87495e-05	0.000226866	0.000456622	0.000624715	0.000618409	0.000474358
	Sub.10	0.000117184	0.000272021	0.000404374	0.00047115	0.000490533	0.000424961	0.000297949	7.82646e-05	-0.000247679	-0.000636957	-0.00107156	-0.00151092	-0.00190918	-0.00216384	-0.00222858	-0.00219372	-0.00215494	-0.00208734	-0.00197663	-0.00183545	-0.00167246	-0.00151494	-0.00135952	-0.0012327	-0.00124216	-0.00138571	-0.00162021	-0.00190048	-0.00218443	-0.00244087	-0.00258569	-0.00255784	-0.00244119	-0.00225789	-0.00195512	-0.0015526	-0.00108352	-0.00059661	-0.000107734	0.000381017	0.000766561	0.00104184	0.00122713	0.00134629	0.00140559	0.00138425	0.00132226	0.00127531
	Sub.11	-0.00191062	-0.00186603	-0.00190253	-0.00207944	-0.00250556	-0.00284913	-0.00303673	-0.00328701	-0.0034748	-0.00362073	-0.00375068	-0.00380321	-0.00401976	-0.00424394	-0.00420879	-0.0041105	-0.00390912	-0.00358542	-0.00331919	-0.00308135	-0.00300548	-0.00308679	-0.00298156	-0.00281326	-0.002692	-0.00248355	-0.00227692	-0.00208775	-0.00194998	-0.00201355	-0.00198267	-0.00179306	-0.00170143	-0.00155911	-0.00140552	-0.00131739	-0.00125075	-0.00136152	-0.00147165	-0.00142487	-0.00145598	-0.00156478	-0.00171176	-0.00197114	-0.00231355	-0.00283057	-0.00341744	-0.0036902
	Sub.12	0.00187421	0.00164933	0.00134127	0.000985262	0.000576715	0.000122697	-0.000386429	-0.000954743	-0.00156775	-0.00222395	-0.00294894	-0.00366722	-0.00434879	-0.00486414	-0.00519451	-0.00534861	-0.00531887	-0.00511529	-0.00475641	-0.00427152	-0.0037361	-0.0031542	-0.00252763	-0.00191936	-0.00136484	-0.000883677	-0.000489306	-0.000181671	5.49887e-05	0.000269558	0.000487939	0.000731088	0.00103121	0.00137453	0.00176152	0.00216525	0.00251135	0.00278361	0.00297142	0.00310226	0.00315946	0.00317793	0.00317089	0.00313165	0.00304592	0.00297384	0.00297472	0.00305301
	Sub.13	-0.00190491	-0.00193414	-0.00189531	-0.00179451	-0.00167684	-0.00150862	-0.00128555	-0.00107897	-0.000854789	-0.000592292	-0.000297098	-3.64805e-05	0.00016723	0.000325931	0.000465243	0.000519664	0.000466526	0.000407931	0.000360585	0.00036755	0.000514354	0.000755815	0.00101769	0.00121207	0.00123712	0.0011598	0.000961832	0.000680014	0.000247459	-0.00026987	-0.000785433	-0.00117764	-0.00137959	-0.00145058	-0.00141108	-0.00123154	-0.000859363	-0.000397916	3.68361e-05	0.000460399	0.000876722	0.00130182	0.00166474	0.00186632	0.00189743	0.00184513	0.00170807	0.00137458
	Sub.14	0.00088146	0.00107321	0.0011831	0.00124789	0.00138282	0.00156292	0.00171266	0.00186082	0.00196432	0.0020803	0.00218879	0.00223483	0.00236016	0.00252383	0.00265284	0.0027047	0.00262417	0.00240211	0.00208243	0.0016412	0.00121761	0.000922032	0.000673341	0.000503314	0.000405774	0.000321803	0.000256044	0.000224365	0.000275537	0.000495021	0.000755512	0.000992908	0.00117725	0.00124943	0.00125366	0.00118517	0.00103291	0.000929385	0.000896322	0.000860361	0.000888958	0.000917301	0.000928692	0.000937455	0.000906597	0.000909607	0.00102055	0.00116845
	Sub.15	0.000351272	0.000379642	0.00032279	0.000196857	-5.98608e-06	-0.000229413	-0.000431065	-0.000632864	-0.00084436	-0.00102684	-0.00113171	-0.00120887	-0.00122635	-0.00118921	-0.00112843	-0.00104607	-0.000967718	-0.000879912	-0.000787422	-0.000671302	-0.000600097	-0.000538128	-0.000556783	-0.000599985	-0.000673918	-0.000752872	-0.000789006	-0.00076354	-0.000658776	-0.000499195	-0.000326295	-0.000154995	3.83783e-05	0.000218402	0.000368731	0.000453535	0.000428103	0.000339132	0.000259243	0.000224401	0.000209286	0.000150165	9.44948e-05	9.7301e-05	0.000137333	0.00019937	0.000276651	0.000390688
	Sub.16	0.00189356	0.00166659	0.00139979	0.00115014	0.00089068	0.00065988	0.00054858	0.000506366	0.000519371	0.000611027	0.000795803	0.00112517	0.00154707	0.00197975	0.00235271	0.00260964	0.00272547	0.00273194	0.00263603	0.00247357	0.00231234	0.00208514	0.00175307	0.00137595	0.000943237	0.00051779	0.000173574	-1.95298e-05	1.4226e-05	0.000233109	0.000576025	0.000962877	0.00132803	0.00163152	0.00190848	0.00212668	0.00228622	0.00235207	0.00228578	0.00214464	0.00195769	0.00168707	0.00143922	0.00121494	0.00105532	0.00100936	0.00107036	0.00121306
	Sub.17	-0.00135101	-0.00173321	-0.00238399	-0.00299951	-0.00349746	-0.00374464	-0.00369661	-0.00328342	-0.00244723	-0.0013727	-0.000256947	0.00104456	0.00231645	0.00323827	0.00379745	0.00400393	0.00397191	0.00385508	0.00365564	0.00339565	0.00316132	0.00296362	0.00281681	0.00270557	0.00267808	0.0026552	0.0026521	0.00269032	0.00269073	0.0027092	0.00285633	0.00309122	0.00342814	0.0036924	0.00382169	0.00382527	0.00367167	0.00340953	0.00310039	0.00273211	0.00184445	0.000528449	-0.000863963	-0.00216542	-0.00327038	-0.00408691	-0.004552	-0.00467047
Cond.2	Time (ms)	-500	-498	-496	-494	-492	-490	-488	-486	-484	-482	-480	-478	-476	-474	-472	-470	-468	-466	-464	-462	-460	-458	-456	-454	-452	-450	-448	-446	-444	-442	-440	-438	-436	-434	-432	-430	-428	-426	-424	-422	-420	-418	-416	-414	-412	-410	-408	-406
Neutral	Sub.1	0.00195416	0.00169589	0.00141813	0.00119098	0.000908076	0.00057801	0.00043592	0.000598025	0.000814572	0.00100839	0.00116554	0.0013095	0.00139622	0.00125105	0.000959535	0.000771753	0.000576148	0.00031599	4.2347e-05	-0.000104731	-6.28355e-05	7.27254e-05	0.000275499	0.000764175	0.00145608	0.00209702	0.00263435	0.00310519	0.00352328	0.00372744	0.00366858	0.00352228	0.00340727	0.00318052	0.00286314	0.00250444	0.00217798	0.00192755	0.00167819	0.00156558	0.00174238	0.0020051	0.0022632	0.00253491	0.00284845	0.00310068	0.00311	0.00288104
Incong.	Sub.2	0.00193136	0.00162741	0.00133461	0.00106589	0.000859361	0.000714319	0.000655868	0.00067772	0.00074167	0.000799254	0.000834992	0.00083274	0.000812387	0.00073957	0.000608814	0.000431873	0.000198391	-9.08298e-05	-0.000403143	-0.000753374	-0.00111789	-0.00148023	-0.00182561	-0.0021736	-0.00249142	-0.00275995	-0.00292921	-0.00299069	-0.00289671	-0.00268943	-0.00237455	-0.00194827	-0.00145207	-0.000969099	-0.000495619	-6.42534e-05	0.000293499	0.000613329	0.00084795	0.00101248	0.00109008	0.00110239	0.00108967	0.00102362	0.000858494	0.000654667	0.000473076	0.000317816
	Sub.3	0.000940038	0.000927679	0.000908123	0.000906693	0.00100129	0.00123603	0.00135927	0.00141757	0.00146356	0.00143071	0.00136276	0.00133909	0.0012099	0.00102573	0.000661017	0.000251934	-6.42955e-05	-0.000340033	-0.000594635	-0.000652197	-0.000559768	-0.000266446	0.000120615	0.000475408	0.00080147	0.00110494	0.00120442	0.00122263	0.00116661	0.0010093	0.000876019	0.000697911	0.000592998	0.000659011	0.000663217	0.000733752	0.000915404	0.00105715	0.00122331	0.00118002	0.00092457	0.000627304	0.000306407	-0.000183176	-0.000659247	-0.0010179	-0.0010961	-0.00120598
	Sub.4	-0.00469994	-0.00440467	-0.00411493	-0.00383481	-0.00352321	-0.00323367	-0.00303858	-0.00292719	-0.00288708	-0.0028961	-0.00301541	-0.00315514	-0.00321883	-0.00315635	-0.00296668	-0.0026627	-0.00231783	-0.00201965	-0.00181888	-0.00179259	-0.00194311	-0.00224555	-0.00266293	-0.00316341	-0.00365704	-0.00404054	-0.00423973	-0.00429259	-0.00417402	-0.00390805	-0.00358338	-0.00321591	-0.00281329	-0.00240444	-0.00201794	-0.00164337	-0.00131644	-0.00110536	-0.000980331	-0.000918075	-0.000925192	-0.00095701	-0.00105396	-0.00124799	-0.00149866	-0.00177063	-0.00204539	-0.00233126
	Sub.5	-0.00331322	-0.00327464	-0.00328642	-0.00333485	-0.0033548	-0.00331306	-0.00316769	-0.00289996	-0.00247811	-0.00197947	-0.00141461	-0.000865564	-0.000361764	9.74153e-05	0.000456851	0.000747574	0.000995359	0.001185	0.00128599	0.00130542	0.00129413	0.00130159	0.00128825	0.00127466	0.00124153	0.0012035	0.00113672	0.00103767	0.00090653	0.000741395	0.000533768	0.000320438	0.000132987	-6.85719e-05	-0.000303989	-0.000581278	-0.000871748	-0.00112842	-0.00137499	-0.00163127	-0.0018536	-0.00203497	-0.00216739	-0.00230446	-0.0024674	-0.00267405	-0.0028863	-0.00312197
	Sub.6	0.00140401	0.00127132	0.0011383	0.000970868	0.000798767	0.000645834	0.000554368	0.000504109	0.000456344	0.00037556	0.000265848	0.00012621	-5.11053e-05	-0.00021557	-0.000338587	-0.000396999	-0.000341821	-0.000215984	3.64697e-05	0.000310206	0.000539468	0.00067571	0.000675845	0.000541679	0.00032632	6.3996e-05	-0.000129147	-0.000203858	-0.000168459	-4.36603e-05	0.000158613	0.000401131	0.000588718	0.000659739	0.000604998	0.000461534	0.000212711	-0.000138742	-0.00051747	-0.000806073	-0.000953425	-0.000967432	-0.000813383	-0.000522615	-0.000150585	0.000226086	0.000552735	0.000789624
	Sub.7	-0.00155685	-0.00136792	-0.00121851	-0.00111329	-0.00107874	-0.00108146	-0.00106128	-0.00102786	-0.00100869	-0.000989459	-0.000970101	-0.000938116	-0.000885204	-0.000857066	-0.000838824	-0.000850908	-0.000890357	-0.000958424	-0.000998968	-0.00101148	-0.000987096	-0.000945736	-0.000877763	-0.000788028	-0.000708565	-0.000645784	-0.000578054	-0.000478047	-0.000384396	-0.000294177	-0.00019747	-5.09224e-05	0.000112312	0.00026991	0.000402464	0.000533368	0.000635905	0.000697693	0.000710482	0.000705962	0.000686464	0.000643948	0.000564239	0.000498733	0.000460066	0.00041382	0.000383638	0.000373314
	Sub.8	-7.84425e-05	-0.000116882	-0.000119679	-0.00020616	5.92825e-05	0.000279155	0.000284746	0.000293197	0.000107739	-0.000137749	-0.000269128	-0.000492903	-0.000389829	-0.000138687	-0.000137788	-0.000163914	-0.000302992	-0.000565564	-0.000607007	-0.000668051	-0.000601342	-0.000216509	-7.21573e-06	4.5342e-05	3.87984e-05	-0.00023065	-0.000465945	-0.000668735	-0.000906117	-0.000757655	-0.000658649	-0.000767326	-0.000826307	-0.00105831	-0.00125341	-0.0012856	-0.00136844	-0.0010678	-0.000554328	-0.000237589	6.29643e-05	0.000163689	5.00503e-05	5.29225e-05	2.59887e-06	6.94298e-05	0.00041014	0.000497482
	Sub.9	-0.000153776	-5.65706e-05	2.06975e-05	7.36034e-05	6.9118e-05	6.01219e-05	5.15866e-06	-0.000140825	-0.000377126	-0.00075178	-0.0012258	-0.00172479	-0.00217664	-0.00246567	-0.0025934	-0.00261182	-0.00249563	-0.00227397	-0.00205949	-0.00188486	-0.00179894	-0.00178664	-0.001819	-0.00194039	-0.00207538	-0.00222192	-0.00242078	-0.00262904	-0.00277373	-0.00283805	-0.00279296	-0.0026477	-0.00242176	-0.00210602	-0.0019086	-0.00187262	-0.00192446	-0.00197361	-0.00192828	-0.00177075	-0.00157031	-0.00132409	-0.0010985	-0.000947276	-0.000826339	-0.000764005	-0.000722195	-0.000620814
	Sub.10	0.000771779	0.000979244	0.00115929	0.00136689	0.00161166	0.00186261	0.00211612	0.00229807	0.00235702	0.00228495	0.00212742	0.0019105	0.00163488	0.00128742	0.000899177	0.000464507	-1.25302e-05	-0.000455545	-0.000867746	-0.00127351	-0.00165183	-0.00194685	-0.00211702	-0.00216252	-0.00210285	-0.00193655	-0.0016592	-0.0013219	-0.000954559	-0.000550082	-0.000130111	0.000324766	0.000787105	0.00124523	0.00173964	0.00225785	0.00280608	0.00335552	0.00389091	0.00434559	0.00468165	0.00481745	0.00482752	0.00474098	0.00462576	0.00446812	0.00426965	0.00407579
	Sub.11	-0.00528464	-0.00516811	-0.00500829	-0.00487416	-0.00484443	-0.00482886	-0.00466136	-0.00438926	-0.00418437	-0.00405739	-0.00399794	-0.0040236	-0.00417505	-0.00441053	-0.00451095	-0.00434263	-0.00403847	-0.00370417	-0.00333896	-0.00303522	-0.00282811	-0.00287121	-0.00302659	-0.00316052	-0.00325576	-0.00337103	-0.00344227	-0.00348961	-0.00349965	-0.00352528	-0.00351832	-0.0032603	-0.00280036	-0.00232956	-0.00194041	-0.00164666	-0.00144695	-0.00140857	-0.0014338	-0.00131957	-0.000980307	-0.00054941	-0.000139645	0.000261006	0.000571612	0.00070441	0.000568983	0.000317351
	Sub.12	0.00030236	0.000433385	0.000570364	0.000743212	0.000937712	0.00113123	0.00133896	0.0015961	0.00188306	0.0021841	0.00244405	0.00268745	0.0029041	0.00304211	0.00308978	0.00305896	0.00297737	0.00285264	0.00270429	0.00250667	0.00226866	0.00200087	0.00168449	0.00134793	0.00101051	0.000710092	0.000474069	0.00028464	0.000134046	-3.18548e-05	-0.000265038	-0.000521336	-0.000797233	-0.00110274	-0.00141943	-0.00170753	-0.00192928	-0.00201145	-0.00199029	-0.00185578	-0.00158392	-0.00117821	-0.000667281	-0.000121543	0.00046364	0.0010095	0.00145395	0.0017263
	Sub.13	-0.00123361	-0.000926772	-0.000713299	-0.000609032	-0.000592522	-0.000670431	-0.000799666	-0.00103799	-0.0013192	-0.00162772	-0.0019298	-0.00219097	-0.00245609	-0.00268823	-0.00286456	-0.00293157	-0.00288893	-0.00273133	-0.0025785	-0.00243138	-0.00219334	-0.00184653	-0.00139086	-0.000927797	-0.000608311	-0.000410513	-0.000193195	1.39258e-06	0.000116994	0.000209635	0.000301553	0.000319391	0.000274806	0.000236231	0.000115327	-1.98027e-05	-0.000155524	-0.000306787	-0.000520758	-0.000817199	-0.00111245	-0.00136702	-0.00157577	-0.00174582	-0.00189196	-0.00204228	-0.00223066	-0.00239872
	Sub.14	0.000103363	9.80571e-05	7.90068e-05	-3.96236e-05	-0.000322644	-0.000758261	-0.00115605	-0.00138905	-0.00146403	-0.00127305	-0.000900406	-0.000476735	-7.02094e-05	0.000179549	0.000361891	0.000646458	0.000999816	0.00142943	0.00191581	0.00229859	0.0024943	0.00239649	0.00203173	0.00164215	0.00122819	0.000849681	0.000571927	0.000338983	8.30363e-05	-0.000256547	-0.000635118	-0.000853383	-0.000881442	-0.000732657	-0.000326164	0.000250448	0.000760568	0.00111734	0.00127464	0.00131121	0.00138294	0.00147403	0.00166644	0.00193009	0.00213124	0.00222347	0.0020996	0.00181199
	Sub.15	0.000926684	0.00101586	0.00105658	0.00106606	0.00108716	0.00108408	0.00104021	0.00096217	0.000829116	0.000644725	0.000369596	4.13263e-05	-0.000356237	-0.000780136	-0.00117421	-0.0014988	-0.00176121	-0.0019074	-0.00196496	-0.00192912	-0.00181239	-0.00164323	-0.00144875	-0.00125796	-0.0010969	-0.000968811	-0.000850074	-0.000760893	-0.000688748	-0.000603034	-0.000485935	-0.000332382	-0.000195634	-5.38524e-05	0.000112669	0.000284035	0.00044109	0.000581932	0.000681204	0.000716139	0.000720615	0.000736284	0.000764826	0.000822202	0.000891689	0.00100717	0.00111559	0.00118553
	Sub.16	-0.00118009	-0.00077555	-0.000359599	5.37753e-05	0.000452267	0.000782423	0.00103422	0.00116514	0.00108215	0.000900508	0.000640573	0.000329478	7.99015e-05	-0.000105297	-0.000207781	-0.00017705	-6.81748e-05	7.02085e-05	0.000205321	0.00027531	0.000282198	0.000200307	9.80219e-05	4.84987e-05	-6.0358e-06	-2.93476e-05	3.64489e-05	0.000158078	0.00031187	0.000461453	0.000562448	0.000611904	0.000628647	0.000615385	0.000604053	0.000544427	0.000481473	0.000514404	0.000627344	0.00085148	0.0011888	0.00156319	0.00197282	0.00233409	0.00256692	0.00269102	0.00271028	0.00262206
	Sub.17	-0.000926662	-0.000829422	-0.000535916	-0.000241863	-2.22933e-05	8.64151e-05	2.68628e-05	-0.000194148	-0.000383064	-0.000577118	-0.000666136	-0.000597631	-0.000375345	-0.000190685	-7.66732e-05	-5.27425e-05	-0.000122871	-0.000343074	-0.000837992	-0.00145787	-0.00198442	-0.00230518	-0.00242612	-0.00228238	-0.00211167	-0.00193167	-0.00156888	-0.00111857	-0.000741966	-0.000308927	0.000195961	0.000593305	0.000825342	0.000878136	0.000822091	0.000596556	0.00022814	-0.000259468	-0.000833148	-0.00144229	-0.00193781	-0.00225568	-0.00238206	-0.00225369	-0.00196845	-0.00166681	-0.00121063	-0.000510975
Cond.3	Time (ms)	-500	-498	-496	-494	-492	-490	-488	-486	-484	-482	-480	-478	-476	-474	-472	-470	-468	-466	-464	-462	-460	-458	-456	-454	-452	-450	-448	-446	-444	-442	-440	-438	-436	-434	-432	-430	-428	-426	-424	-422	-420	-418	-416	-414	-412	-410	-408	-406
Angry	Sub.1	-0.00112548	-0.00150974	-0.00199581	-0.00247556	-0.00292305	-0.00316805	-0.00323254	-0.00319766	-0.00295252	-0.00264252	-0.00235614	-0.00204909	-0.00173446	-0.00141464	-0.00112224	-0.000914451	-0.000693352	-0.000415582	-0.000169438	8.23734e-05	0.000363095	0.000650467	0.000997801	0.00137992	0.00175381	0.0021867	0.00250088	0.00271836	0.00291844	0.00307888	0.00324438	0.00334079	0.00329008	0.00319599	0.0029737	0.00261419	0.00220316	0.00180271	0.00154226	0.00147117	0.00153913	0.00175043	0.00208813	0.0024685	0.00285473	0.0032059	0.00346706	0.00366434
Cong.	Sub.2	-0.00323479	-0.00324355	-0.00318421	-0.00302542	-0.00277292	-0.00247381	-0.00212304	-0.00179989	-0.00155324	-0.00138646	-0.00127107	-0.00122537	-0.00126402	-0.00134935	-0.00140339	-0.00140164	-0.00139114	-0.00135741	-0.00129025	-0.00124127	-0.00124656	-0.00138077	-0.00165695	-0.00203133	-0.00246188	-0.00290985	-0.0032683	-0.00349237	-0.00348421	-0.00325217	-0.00282845	-0.00221426	-0.00150192	-0.000838711	-0.000297297	7.33212e-05	0.000267799	0.00025169	3.59429e-05	-0.000334057	-0.000744439	-0.00114607	-0.00147286	-0.00167123	-0.00170823	-0.00159652	-0.00134788	-0.00105424
	Sub.3	-0.00146511	-0.00179059	-0.0020674	-0.00220504	-0.00220088	-0.00228455	-0.00239147	-0.00240156	-0.00243968	-0.002568	-0.00263045	-0.00265926	-0.0025866	-0.00247195	-0.0022851	-0.00191501	-0.00160537	-0.00153731	-0.00144932	-0.00131067	-0.00113273	-0.000908879	-0.000740256	-0.000437425	-1.58659e-05	0.000315788	0.000536286	0.00075751	0.000969812	0.00118944	0.00111302	0.000842156	0.000581101	0.00019804	-0.000434633	-0.00104573	-0.00154849	-0.00179843	-0.0019926	-0.00220626	-0.00221128	-0.00212436	-0.00219813	-0.00224007	-0.00226343	-0.00225649	-0.00227142	-0.00242821
	Sub.4	0.000914258	0.000627617	0.000384402	0.000155864	-5.54885e-05	-0.000192508	-0.000254387	-0.000201463	-7.20558e-05	0.000126389	0.000381073	0.000714777	0.0010565	0.00133105	0.00147724	0.00151164	0.00146235	0.00130667	0.00103038	0.00069886	0.000408561	0.000187523	4.59825e-05	-1.36942e-05	8.00397e-06	7.11507e-05	0.000140641	0.00023844	0.000316156	0.000374796	0.000410526	0.00041255	0.000329226	0.000177329	2.30378e-05	-0.000159922	-0.000398856	-0.000688649	-0.00102075	-0.00140269	-0.00176825	-0.00210606	-0.00240249	-0.00270589	-0.00300637	-0.00334979	-0.00365008	-0.00391624
	Sub.5	-0.00201434	-0.00247913	-0.00284664	-0.00309503	-0.00321411	-0.00322211	-0.00313311	-0.00295996	-0.0027305	-0.00245737	-0.00211278	-0.00169068	-0.00123404	-0.000764207	-0.000291264	0.000172678	0.000595464	0.000956579	0.00122017	0.00135466	0.00134543	0.00118269	0.000845076	0.000413635	-6.62706e-05	-0.000501048	-0.000879412	-0.00118207	-0.0014312	-0.0016191	-0.00173921	-0.00177812	-0.00183367	-0.0019239	-0.00202226	-0.00211634	-0.00221827	-0.00233137	-0.00245731	-0.00253911	-0.00257825	-0.00254665	-0.00248408	-0.00241091	-0.00231473	-0.00218244	-0.00201396	-0.00184587
	Sub.6	-0.00165795	-0.00132522	-0.00100525	-0.000626328	-0.000195465	0.000185915	0.000542533	0.000822734	0.00100853	0.00116392	0.00127438	0.00139122	0.00157711	0.00175926	0.00192988	0.00203612	0.00205457	0.00205468	0.00200687	0.00191668	0.0018551	0.00176428	0.00160986	0.00140418	0.00111603	0.000802127	0.000530088	0.000314665	0.000247156	0.000321436	0.000478047	0.000683168	0.000851542	0.000971944	0.00107225	0.00117667	0.00131328	0.00149411	0.00166202	0.00177962	0.00174448	0.00152408	0.00119135	0.000780992	0.000310231	-0.000134659	-0.000540112	-0.000903653
	Sub.7	0.000571222	0.000532525	0.000531951	0.000573813	0.000658284	0.000777469	0.000921669	0.00105888	0.00117953	0.00127079	0.00133219	0.00134517	0.00128753	0.00117127	0.0010048	0.000823831	0.000659283	0.000514397	0.000415495	0.000374188	0.000355397	0.000322129	0.000306132	0.000266664	0.000211265	0.000203119	0.000264964	0.000369506	0.000487444	0.000576955	0.000634483	0.000659607	0.00060946	0.000546728	0.000487569	0.000462422	0.000469683	0.000460565	0.000434315	0.000399825	0.000325059	0.000242814	0.000157064	7.56131e-05	4.71555e-05	2.60012e-05	-2.66638e-05	-9.88315e-05
	Sub.8	-0.000323993	-9.26219e-05	0.000692837	0.00106628	0.0011676	0.0011017	0.000595887	0.000210783	-0.000192798	-0.000446679	3.95714e-05	0.000423791	0.000438776	0.000428565	6.96948e-06	-0.000400741	-0.000598614	-0.000772821	-0.000244085	0.000499103	0.000718252	0.000834633	0.000620351	0.000129446	-0.000181812	-0.000526582	-0.000349439	0.000415378	0.000778423	0.000937645	0.000943344	0.000508184	0.000192315	-0.000154844	-0.000379994	4.65261e-05	0.0002904	0.000135954	-1.29304e-05	-0.000554627	-0.0010748	-0.00138898	-0.00169788	-0.00129329	-0.000602824	-0.000393397	-0.0002679	-0.00047582
	Sub.9	0.00203427	0.00208895	0.00208423	0.00201349	0.00184415	0.00175091	0.001646	0.00155291	0.00145333	0.00121115	0.000874582	0.00050122	4.62717e-05	-0.000370568	-0.00067004	-0.00092145	-0.00107914	-0.00123943	-0.00144414	-0.00158484	-0.00176547	-0.0018706	-0.00184689	-0.00179097	-0.00171344	-0.00163624	-0.00170332	-0.00186735	-0.00212077	-0.00237029	-0.00253239	-0.00266504	-0.00271534	-0.00263865	-0.00257259	-0.00251872	-0.00241809	-0.00232919	-0.00212529	-0.00183695	-0.00154829	-0.00120713	-0.00089202	-0.000682206	-0.000557779	-0.000568424	-0.000513668	-0.000341272
	Sub.10	-0.00334145	-0.00289513	-0.00254013	-0.00227326	-0.00208783	-0.00198311	-0.00189831	-0.00179845	-0.0017261	-0.00166567	-0.00160831	-0.0015455	-0.00142058	-0.00121216	-0.00087652	-0.000397162	0.000161579	0.000770227	0.00143191	0.00211656	0.00271367	0.00317158	0.00351079	0.00375805	0.00387991	0.0038931	0.00388725	0.00381305	0.00370359	0.00359761	0.00351894	0.00351592	0.0035619	0.00351326	0.00342027	0.00324087	0.00293081	0.00253964	0.00211671	0.00164763	0.00118314	0.000683529	0.000186151	-0.000215156	-0.000593067	-0.00092371	-0.0011955	-0.00139549
	Sub.11	-0.000137282	-0.000144696	-0.0003132	-0.000599675	-0.00103223	-0.00148491	-0.00178095	-0.00204886	-0.00235644	-0.00254196	-0.00257664	-0.00248754	-0.002303	-0.00195678	-0.00132828	-0.000571377	0.000131142	0.000780216	0.00136778	0.0017984	0.00210179	0.00230649	0.00258029	0.00294494	0.00319191	0.00323437	0.00321812	0.0031582	0.00314279	0.00314165	0.00322596	0.00346869	0.00369004	0.00377353	0.00376939	0.00367086	0.00351575	0.00326361	0.00291441	0.00256848	0.00222038	0.00174218	0.00119296	0.000656737	0.000163654	-0.000252155	-0.000539116	-0.000596863
	Sub.12	-0.00340779	-0.00307124	-0.00269582	-0.00228125	-0.00187516	-0.00155761	-0.00128766	-0.00109851	-0.0010152	-0.00101229	-0.00107476	-0.00118198	-0.00128366	-0.00137242	-0.00141048	-0.0013628	-0.00121888	-0.000977129	-0.000635623	-0.000240713	0.000174721	0.000538316	0.000816817	0.00100126	0.00106547	0.00107112	0.00102379	0.000980902	0.000986743	0.00102629	0.00111324	0.00123632	0.00139764	0.00155347	0.0016762	0.00176573	0.00179914	0.00178983	0.00170148	0.00150321	0.00116907	0.000652381	2.76211e-05	-0.000675643	-0.00144041	-0.00218327	-0.00282046	-0.00327707
	Sub.13	0.000416269	0.000823835	0.00124345	0.00164234	0.00192337	0.00203079	0.0019194	0.00165461	0.00130354	0.000890196	0.000502037	0.000219837	0.000141789	0.000164942	0.000243466	0.000374198	0.000555417	0.000712011	0.000744281	0.000609868	0.000306974	-0.000123813	-0.00062361	-0.0010823	-0.00143121	-0.00172291	-0.00190835	-0.00188207	-0.00163821	-0.00124694	-0.000757431	-0.00032514	-1.70803e-05	0.000172362	0.000177165	-1.56326e-06	-0.000270812	-0.000562456	-0.000864337	-0.00117058	-0.0013752	-0.00134766	-0.00119599	-0.00100725	-0.000844922	-0.000744778	-0.000750148	-0.000843421
	Sub.14	0.000153368	0.000201589	0.000290444	0.000332866	0.000331789	0.000326418	0.000287535	0.000208869	0.000208621	0.000316843	0.000549971	0.00083032	0.00105446	0.00120845	0.00125038	0.00112319	0.000930891	0.000760306	0.000646277	0.000606114	0.000571416	0.000504369	0.000448475	0.000304191	0.00012047	2.1118e-06	2.77987e-05	0.000217899	0.000499626	0.000716677	0.000853366	0.00083838	0.000701959	0.000518866	0.00031473	0.000114724	-9.26601e-05	-0.000393911	-0.000716476	-0.00108509	-0.0015547	-0.00198257	-0.00229528	-0.00241956	-0.00234149	-0.00209358	-0.00176841	-0.00135165
	Sub.15	-0.00199788	-0.00189192	-0.00177721	-0.00170235	-0.00167516	-0.00172945	-0.00183372	-0.0019544	-0.0020314	-0.00205194	-0.00203224	-0.00194735	-0.00178679	-0.00153322	-0.00124264	-0.000956909	-0.000696581	-0.000431948	-0.000200158	2.45035e-05	0.00022334	0.000397223	0.000597916	0.000836048	0.0010829	0.0013551	0.0016779	0.0020176	0.00230147	0.00251924	0.002642	0.00265435	0.00259572	0.00247134	0.00230309	0.00213727	0.00192986	0.00168361	0.00141094	0.00112407	0.000872245	0.000634425	0.000426535	0.000263826	0.000144677	4.61655e-05	1.10071e-05	6.16504e-06
	Sub.16	0.00167401	0.00161396	0.00152217	0.00148043	0.00150705	0.00160223	0.00166656	0.00164911	0.00163716	0.00163271	0.00163573	0.00164056	0.001627	0.00167698	0.0017117	0.00171477	0.00172316	0.00166146	0.00156315	0.00149039	0.00141118	0.00133394	0.00122147	0.000992304	0.000688802	0.000309104	-0.000162192	-0.000646838	-0.00107616	-0.00139599	-0.00157558	-0.0016336	-0.00155245	-0.00137082	-0.00114445	-0.000934301	-0.000727484	-0.000552182	-0.000360142	-0.000182471	-1.71826e-05	0.000144803	0.000274529	0.000429867	0.000667536	0.000924203	0.00115393	0.00137742
	Sub.17	-0.00375575	-0.00280482	-0.00179655	-0.00102346	-0.000495301	-3.96538e-05	0.000203543	0.000180181	-0.000128134	-0.000660427	-0.00116198	-0.00157468	-0.00196022	-0.00225344	-0.00237776	-0.00242492	-0.00221354	-0.00183148	-0.00155086	-0.00140975	-0.00130188	-0.00109386	-0.000952952	-0.000952823	-0.000946833	-0.0009725	-0.00115134	-0.00145895	-0.00165903	-0.00175246	-0.00189734	-0.00212171	-0.00227493	-0.00235374	-0.00250074	-0.00253365	-0.00232467	-0.00197476	-0.0015916	-0.00122814	-0.000861513	-0.000445048	-0.000172255	-0.000182159	-0.000425443	-0.000899781	-0.00156318	-0.0023995
Cond.4	Time (ms)	-500	-498	-496	-494	-492	-490	-488	-486	-484	-482	-480	-478	-476	-474	-472	-470	-468	-466	-464	-462	-460	-458	-456	-454	-452	-450	-448	-446	-444	-442	-440	-438	-436	-434	-432	-430	-428	-426	-424	-422	-420	-418	-416	-414	-412	-410	-408	-406
Angry	Sub.1	0.00224149	0.00216935	0.00202928	0.0018378	0.00159751	0.0013403	0.00119008	0.00111231	0.00112399	0.00123124	0.00146647	0.00161512	0.0016614	0.00161788	0.00156281	0.00153504	0.00157393	0.00170327	0.00198255	0.00229517	0.002558	0.00277185	0.00286278	0.00285598	0.00267478	0.00230756	0.00182894	0.00122517	0.000457868	-0.000427886	-0.00135654	-0.00215689	-0.00279522	-0.00319586	-0.00328485	-0.0031273	-0.00285926	-0.00251807	-0.0021347	-0.00166386	-0.00114597	-0.000579051	2.34385e-05	0.000707001	0.00135597	0.00192708	0.00237444	0.00271376
Incong.	Sub.2	0.00295591	0.0033154	0.00363628	0.00392849	0.00414924	0.00426476	0.00426417	0.00413152	0.00386655	0.0034613	0.0030158	0.00256608	0.00215996	0.00180448	0.00149208	0.00122125	0.000994839	0.000824832	0.000642706	0.000399041	2.93395e-05	-0.000498726	-0.00113093	-0.00181435	-0.00248035	-0.00309026	-0.00359665	-0.00394734	-0.0041268	-0.00412387	-0.00392934	-0.00357568	-0.00308966	-0.00251243	-0.00185012	-0.00110499	-0.000271348	0.00061249	0.00157494	0.00257376	0.00354992	0.00445105	0.00523077	0.00587231	0.00636967	0.00665645	0.0067564	0.006675
	Sub.3	0.000967642	0.000958761	0.000730407	0.000342321	-4.37491e-05	-0.000707506	-0.00140518	-0.00189425	-0.00229005	-0.00244866	-0.00250401	-0.00244273	-0.00207525	-0.00180411	-0.00160018	-0.00130038	-0.00110392	-0.00106595	-0.00110302	-0.0012802	-0.00130938	-0.00122006	-0.00120656	-0.00114017	-0.000979451	-0.000834026	-0.000658367	-0.000563056	-0.000453133	-0.000219953	-0.000199108	-0.000181447	6.31418e-05	0.000280102	0.000521901	0.00067016	0.000699317	0.000836614	0.000891644	0.000869622	0.000925445	0.000851528	0.000738586	0.000703763	0.000734558	0.000836798	0.000854549	0.000689207
	Sub.4	0.00202032	0.00154696	0.00107067	0.000652077	0.000227829	-0.000144754	-0.000378739	-0.000424354	-0.000316303	-0.000125196	0.000110134	0.000332563	0.000484573	0.000503249	0.00043027	0.000230626	-0.000124719	-0.00057228	-0.00105743	-0.0015644	-0.00206309	-0.00249382	-0.0028181	-0.00306388	-0.00319899	-0.00332112	-0.00344754	-0.00358023	-0.00372764	-0.00391404	-0.00413031	-0.00434023	-0.0045748	-0.00486435	-0.00508724	-0.0052079	-0.00519707	-0.00507925	-0.00490499	-0.00471599	-0.00449004	-0.00422951	-0.00398513	-0.00373559	-0.00351989	-0.00333182	-0.003179	-0.00305182
	Sub.5	0.0021507	0.00244917	0.00266583	0.00285302	0.0030455	0.00319575	0.00325847	0.003232	0.00314478	0.00294038	0.00258097	0.00212798	0.00164886	0.00115106	0.000643337	0.000185702	-0.000207702	-0.000570629	-0.000858413	-0.00112514	-0.00146771	-0.00189328	-0.00243197	-0.00300499	-0.00349363	-0.00387806	-0.00417043	-0.00442581	-0.00459248	-0.0045466	-0.00423428	-0.00381172	-0.00345587	-0.00315244	-0.00286106	-0.0026432	-0.00252161	-0.00245357	-0.0024154	-0.00241562	-0.00238783	-0.00225961	-0.00202107	-0.0017523	-0.00142749	-0.00100823	-0.000538607	-0.000159295
	Sub.6	-0.00171903	-0.00207002	-0.00244515	-0.00272018	-0.00285419	-0.0028948	-0.0028383	-0.00269811	-0.00249591	-0.00222202	-0.00197298	-0.00171495	-0.00141656	-0.00117739	-0.00105068	-0.00106689	-0.00124037	-0.0014419	-0.00165496	-0.00182427	-0.00185391	-0.00176706	-0.00159782	-0.00139247	-0.00124251	-0.00112487	-0.000988086	-0.000886406	-0.000763915	-0.00059481	-0.000443858	-0.00027058	-8.66975e-05	6.82194e-05	0.000233529	0.000312582	0.000356804	0.000394992	0.000297315	1.29089e-06	-0.000501614	-0.00115922	-0.00181043	-0.0024247	-0.00292004	-0.00318773	-0.00322145	-0.00307638
	Sub.7	0.00168368	0.00151941	0.00131409	0.00109136	0.000875665	0.000689896	0.000555086	0.000451766	0.000375291	0.000312218	0.000266137	0.000231172	0.000216266	0.000234496	0.000287265	0.000319508	0.000343674	0.000339413	0.000316532	0.000259469	0.000171302	5.26541e-05	-8.17348e-05	-0.000236722	-0.000419276	-0.000627658	-0.000848726	-0.00102962	-0.00116356	-0.00122873	-0.00121875	-0.00113418	-0.00102571	-0.00094602	-0.000858754	-0.000784179	-0.000776131	-0.000795594	-0.000810027	-0.00080575	-0.000823544	-0.00085824	-0.000887999	-0.000904222	-0.000881401	-0.000834533	-0.000750693	-0.000609531
	Sub.8	0.000635061	0.00094777	0.000527182	-8.31938e-05	-0.00065953	-0.000890243	-0.000726563	-0.000378262	0.000295635	0.000997717	0.000900797	0.000392985	-0.00014496	-0.000551689	-0.000528207	-0.000348359	-5.17108e-05	0.000467654	0.000455928	-0.000159255	-0.000804886	-0.00138422	-0.00153164	-0.00133528	-0.000952801	-0.000148249	0.000413635	0.000262187	-4.87475e-05	-0.000354034	-0.000358824	-3.95169e-05	0.000370616	0.00105918	0.00176214	0.00171412	0.00123894	0.000716762	0.000345031	0.000344331	0.000478834	0.000766158	0.00131531	0.00130034	0.000668866	4.07568e-05	-0.000466693	-0.000533961
	Sub.9	-0.000633932	-0.000520475	-0.000431982	-0.000344793	-0.000283799	-0.000324791	-0.000436474	-0.000469247	-0.000402556	-0.000319586	-0.00018308	6.54082e-07	0.000175501	0.000263243	0.000288464	0.000308089	0.00035189	0.000392022	0.000383802	0.000366403	0.00035195	0.000325834	0.000228727	0.000128323	0.000105584	0.000149697	0.000148906	0.000141592	0.000146498	0.000124509	1.66393e-05	-0.000157065	-0.000288566	-0.00036789	-0.000418819	-0.000450795	-0.000479351	-0.000522597	-0.000630516	-0.00081901	-0.0009344	-0.000924479	-0.000835222	-0.000716163	-0.000586129	-0.000371125	-0.000166345	-6.28556e-05
	Sub.10	0.000359446	0.000426759	0.000515003	0.000625818	0.000758148	0.000838018	0.000751986	0.000491408	9.31155e-05	-0.000434743	-0.00096817	-0.00139961	-0.0016973	-0.00186037	-0.0018795	-0.00183009	-0.00175706	-0.0016978	-0.0016985	-0.001799	-0.00195496	-0.0021133	-0.00228079	-0.00248645	-0.00267441	-0.00278733	-0.0028217	-0.00277647	-0.00266579	-0.00246601	-0.00217953	-0.00194716	-0.00179904	-0.00175598	-0.00178589	-0.00179285	-0.00174496	-0.00161938	-0.00142301	-0.00116887	-0.000867177	-0.000557253	-0.000278444	7.83889e-06	0.000270058	0.000537604	0.000853291	0.00122914
	Sub.11	0.00180459	0.0013472	0.000996578	0.0007383	0.000610963	0.000523727	0.000378684	0.000373465	0.000547773	0.000758328	0.000986546	0.00115976	0.00123339	0.00118312	0.000942151	0.000672268	0.000521009	0.000375472	0.00019536	2.73585e-05	-5.34125e-05	-1.34442e-06	5.12502e-05	0.000101632	0.000299259	0.000541291	0.000745922	0.000919916	0.00101592	0.00115479	0.00129227	0.00138239	0.00159597	0.00193883	0.00227577	0.00256889	0.00277866	0.00289621	0.00291375	0.00277273	0.0025938	0.00253412	0.00250301	0.00244516	0.002345	0.00219139	0.00201098	0.00169746
	Sub.12	0.000286978	0.000209417	7.51836e-05	-9.53183e-05	-0.000307725	-0.000533557	-0.000748442	-0.000958819	-0.00114105	-0.001288	-0.00139207	-0.00147074	-0.00156323	-0.00169359	-0.00187946	-0.00211711	-0.00238587	-0.00270015	-0.00295148	-0.00310177	-0.00315346	-0.00308405	-0.00288345	-0.0025804	-0.00223093	-0.00189281	-0.00156704	-0.00130993	-0.00117764	-0.00120294	-0.0014	-0.00175652	-0.00219521	-0.00262927	-0.0029971	-0.00325065	-0.00338581	-0.00336832	-0.00320788	-0.00293447	-0.00260279	-0.00221291	-0.00187253	-0.00161654	-0.00142217	-0.00134359	-0.00137356	-0.00150172
	Sub.13	-0.00303342	-0.00250454	-0.00178669	-0.000969078	-0.000145514	0.00054106	0.00117494	0.00180835	0.00245953	0.00307742	0.00358829	0.00386766	0.00388603	0.0036879	0.0034066	0.00307406	0.00271857	0.00228387	0.00186084	0.00147548	0.00117517	0.000927392	0.000621871	0.000271344	-0.000156836	-0.000573193	-0.000895755	-0.00113965	-0.00127607	-0.00124256	-0.00101713	-0.000669779	-0.00033933	-0.000146064	-2.02884e-05	8.51918e-05	0.000172741	0.000233905	0.000258353	0.000264146	0.000246604	0.000152532	4.2712e-05	-0.000122256	-0.000392892	-0.000780827	-0.00117521	-0.00153234
	Sub.14	-0.000544107	-0.000284699	-7.6087e-05	0.000154313	0.000386503	0.000590257	0.00081632	0.0010018	0.00119736	0.0014389	0.00170429	0.00202582	0.0023459	0.00268777	0.00306388	0.00334005	0.00348859	0.00351799	0.00342665	0.00333847	0.00328562	0.00324095	0.00328733	0.00337696	0.00342876	0.0034627	0.0034265	0.00330888	0.00318422	0.00297541	0.00274293	0.00249898	0.00217789	0.00183114	0.00144288	0.000983475	0.000607443	0.000276484	-2.87722e-06	-0.000133831	-0.000115609	3.86332e-05	0.000291317	0.000585968	0.000927398	0.00130806	0.00163718	0.0019844
	Sub.15	0.00140025	0.0014078	0.00144634	0.00147141	0.00154345	0.00161092	0.00164413	0.00168732	0.00173145	0.00175669	0.00177238	0.00172252	0.0016503	0.00157398	0.00148539	0.00140015	0.00130028	0.00117272	0.00101232	0.000822695	0.000635801	0.000436912	0.000238817	0.000123204	9.0223e-05	9.62282e-05	0.000169188	0.000262742	0.000373161	0.000486967	0.000575255	0.000634396	0.00067046	0.000675561	0.000714613	0.000764044	0.000797925	0.000821634	0.000806453	0.000805735	0.000796707	0.000772345	0.000734653	0.000684445	0.000600709	0.000496597	0.000454232	0.000475853
	Sub.16	-0.000179382	-0.00031161	-0.00044969	-0.000653414	-0.000909134	-0.00111568	-0.00120737	-0.00128352	-0.001316	-0.001214	-0.000976164	-0.000702322	-0.000364064	1.70612e-06	0.000276579	0.000488444	0.00072854	0.000989434	0.00122728	0.00146292	0.00167132	0.00185382	0.00199014	0.00213262	0.00231249	0.00247363	0.00256789	0.00253343	0.00236241	0.00212952	0.00200514	0.00197589	0.00192361	0.00186839	0.00193938	0.00207861	0.0021887	0.0023111	0.00245541	0.00254204	0.00254814	0.00243135	0.00224026	0.00198283	0.00170037	0.00139814	0.00114138	0.00103956
	Sub.17	0.00139613	0.00130499	0.00100061	0.000515998	-1.13894e-05	-0.000505112	-0.00101508	-0.00152442	-0.00202489	-0.0024118	-0.00246287	-0.00229183	-0.00216225	-0.00209479	-0.00206066	-0.00206778	-0.00212712	-0.002299	-0.00247003	-0.00259214	-0.00264301	-0.00248117	-0.0020496	-0.0014313	-0.000775446	-8.895e-05	0.000650981	0.00145344	0.00220284	0.00270103	0.00291835	0.00290149	0.00263218	0.00221501	0.00184655	0.00161657	0.00154822	0.00165248	0.0018016	0.00195386	0.00210833	0.00232143	0.00241195	0.00224731	0.0019026	0.00148555	0.001052	0.000723864
Cond.5	Time (ms)	-500	-498	-496	-494	-492	-490	-488	-486	-484	-482	-480	-478	-476	-474	-472	-470	-468	-466	-464	-462	-460	-458	-456	-454	-452	-450	-448	-446	-444	-442	-440	-438	-436	-434	-432	-430	-428	-426	-424	-422	-420	-418	-416	-414	-412	-410	-408	-406
Happy	Sub.1	-1.18252e-05	-4.19091e-05	6.65347e-05	0.000184598	0.000371122	0.000638045	0.000888962	0.00112401	0.00131592	0.00146554	0.00162594	0.0016514	0.00158719	0.00150654	0.0013991	0.00133226	0.0013342	0.00128992	0.00130231	0.0012723	0.00107322	0.000830929	0.000548412	0.000160893	-0.000131775	-0.000402863	-0.000586149	-0.00071966	-0.000956611	-0.00121723	-0.00142623	-0.00164675	-0.00179501	-0.00189724	-0.00192036	-0.00175156	-0.00146356	-0.00103396	-0.000479549	7.65434e-05	0.00059315	0.00107031	0.00138571	0.00164465	0.00179972	0.0017989	0.00171252	0.00157327
Cong.	Sub.2	-0.00213185	-0.00203076	-0.00193169	-0.00183784	-0.00172375	-0.00156721	-0.00137342	-0.0011098	-0.000814794	-0.000506758	-0.00016366	0.000184381	0.000511931	0.000799404	0.00107912	0.00133769	0.00153033	0.00169114	0.0018739	0.00207464	0.0022905	0.00251023	0.00266321	0.00273886	0.00272223	0.00267248	0.00258785	0.0024805	0.00233126	0.00216234	0.00200647	0.0019038	0.00185328	0.00182159	0.00181217	0.00181607	0.00177251	0.00167243	0.00151972	0.00130801	0.00106361	0.000764563	0.000426762	7.49045e-05	-0.000289344	-0.000640096	-0.000993628	-0.00133343
	Sub.3	-0.0019612	-0.0023985	-0.00275179	-0.0030423	-0.003301	-0.00350333	-0.00344237	-0.00324137	-0.00294542	-0.00243944	-0.0018294	-0.00128823	-0.000911407	-0.000734253	-0.000590396	-0.00049403	-0.00057908	-0.0006587	-0.000673817	-0.000738421	-0.000860624	-0.00118833	-0.00156199	-0.00187441	-0.0022628	-0.00263133	-0.00284183	-0.0029456	-0.00300089	-0.00309258	-0.00314231	-0.00304274	-0.00292229	-0.00288377	-0.00272703	-0.00250225	-0.00236639	-0.00237997	-0.00254027	-0.00259219	-0.00251138	-0.00246781	-0.00227963	-0.00189083	-0.00140743	-0.000959942	-0.000714801	-0.000513945
	Sub.4	0.00350759	0.00320887	0.00287298	0.00254828	0.00224553	0.00200304	0.00184336	0.00182964	0.0019394	0.00213205	0.00242023	0.00274644	0.0030306	0.00324227	0.00337077	0.00338898	0.00330564	0.00311263	0.00283889	0.00256732	0.00234416	0.00220158	0.00212972	0.00208649	0.00203892	0.00196054	0.00182398	0.00156222	0.00120028	0.00074555	0.000217815	-0.00031234	-0.000788371	-0.00113516	-0.00129067	-0.00129717	-0.00119114	-0.00107999	-0.00101552	-0.00100771	-0.00105558	-0.00121024	-0.00150081	-0.00186577	-0.00222936	-0.00252121	-0.00273688	-0.0028473
	Sub.5	0.00032698	0.000463182	0.000520231	0.000458237	0.000276117	7.0237e-06	-0.000309183	-0.000640833	-0.000939739	-0.00117247	-0.00130631	-0.00130151	-0.00116606	-0.000895309	-0.000550211	-0.000211459	8.53297e-05	0.000310472	0.000449782	0.000529482	0.00053644	0.000488443	0.000400514	0.000251762	5.45947e-05	-0.00021078	-0.000538875	-0.000930659	-0.0014099	-0.00198753	-0.00263666	-0.00326333	-0.00386868	-0.00444089	-0.0049715	-0.00541656	-0.00579107	-0.00609579	-0.00631525	-0.00645245	-0.00646059	-0.00636789	-0.00618658	-0.00592511	-0.00557359	-0.00516139	-0.00475368	-0.00441118
	Sub.6	0.0035319	0.00330788	0.00308345	0.00293918	0.00293558	0.00308658	0.00334246	0.00371787	0.00419632	0.00467631	0.00508403	0.00535932	0.00547886	0.00554575	0.0054499	0.00518556	0.00478779	0.00430215	0.00370709	0.00300852	0.00230747	0.00165009	0.00099996	0.000405405	-6.90455e-05	-0.000408037	-0.000657021	-0.000823749	-0.000852233	-0.000701711	-0.000405785	-9.53434e-05	0.00020808	0.000505708	0.000694365	0.000760199	0.000713389	0.000617992	0.000555067	0.000480151	0.000434744	0.000494558	0.000612098	0.000719183	0.000782021	0.000761421	0.00067945	0.000481289
	Sub.7	-0.000270114	-0.000348592	-0.000366117	-0.000338886	-0.000315015	-0.000310517	-0.000324295	-0.000369709	-0.000459888	-0.000602001	-0.000750328	-0.000886675	-0.0010008	-0.0010828	-0.00110835	-0.0011223	-0.00109474	-0.00104248	-0.000974966	-0.000898835	-0.000841415	-0.000873075	-0.000981662	-0.00113948	-0.00134013	-0.00151971	-0.00167003	-0.00172309	-0.0016974	-0.00162882	-0.00154531	-0.00146488	-0.00138801	-0.00134185	-0.00136922	-0.00143938	-0.00154473	-0.0017338	-0.00191302	-0.00208497	-0.00227176	-0.00245524	-0.00264477	-0.0028208	-0.00293528	-0.00299653	-0.0030442	-0.00306025
	Sub.8	-0.000736975	-0.0010081	-0.00064523	-0.000198187	0.00029161	0.00105328	0.00133945	0.00103226	0.000360132	-0.000308468	-0.000316586	-4.69476e-05	0.0001788	0.000750841	0.00124034	0.00109335	0.000509321	-0.000209491	-0.000421183	-0.000129201	0.000100527	0.000500724	0.00104262	0.00100884	0.000467706	-0.000286294	-0.000743225	-0.000476181	-0.00012853	0.000255967	0.000934682	0.00113701	0.000692612	-0.000133349	-0.000962285	-0.00109716	-0.000916278	-0.000735098	-0.000160038	0.000316103	0.000192157	-0.000350292	-0.00102678	-0.0011839	-0.000863122	-0.000589714	-0.000106266	0.000553391
	Sub.9	-0.00160576	-0.001653	-0.00159475	-0.00146181	-0.00130642	-0.00109497	-0.000919805	-0.000815188	-0.000677392	-0.000552219	-0.000409132	-0.000186143	-5.40567e-05	3.76933e-06	3.74524e-05	-8.86468e-05	-0.000310566	-0.000616375	-0.000965851	-0.00125912	-0.00158103	-0.00196822	-0.00222918	-0.0023436	-0.00230687	-0.00211302	-0.00184123	-0.00147464	-0.00104833	-0.000696216	-0.000450656	-0.00035658	-0.000473725	-0.000615411	-0.000778366	-0.000899152	-0.000925758	-0.000980898	-0.000965242	-0.000824977	-0.000687395	-0.00047679	-0.000233993	6.45176e-06	0.000357938	0.000664811	0.000901505	0.00108412
	Sub.10	-0.00103424	-0.00100009	-0.00106652	-0.00117467	-0.00134126	-0.0015355	-0.00174086	-0.00196547	-0.00214915	-0.00228958	-0.00243398	-0.0025673	-0.00265101	-0.00267486	-0.00260049	-0.00249196	-0.00236695	-0.00222448	-0.00206161	-0.0018387	-0.001572	-0.00132522	-0.00107863	-0.000787286	-0.00046534	-0.000134068	0.000191887	0.000534974	0.000896037	0.00116684	0.00136309	0.0014353	0.00130229	0.000983529	0.000535452	4.53481e-05	-0.000326722	-0.000618808	-0.000774702	-0.000697584	-0.000452802	-3.65305e-05	0.000585083	0.00128358	0.00196261	0.00256131	0.00308536	0.00354608
	Sub.11	0.000323949	0.000809827	0.00143293	0.00197088	0.00237259	0.00258773	0.00259715	0.00247451	0.00219161	0.00185505	0.00170401	0.00173013	0.00188536	0.00214321	0.00245908	0.00290625	0.00334801	0.00368373	0.00398911	0.00426201	0.00439009	0.00436299	0.00418476	0.00396395	0.00377881	0.00359043	0.00347067	0.0035035	0.00359246	0.00370342	0.00375694	0.00375593	0.00375149	0.00367493	0.00350061	0.00340296	0.00333528	0.00322344	0.00308301	0.00286928	0.00268772	0.0025461	0.00235674	0.00223263	0.00221677	0.00223868	0.00229736	0.0022689
	Sub.12	-0.00164081	-0.00156574	-0.00143973	-0.00125206	-0.00100809	-0.000810783	-0.000684882	-0.000659738	-0.000713031	-0.000777418	-0.000824108	-0.000802419	-0.000648934	-0.000384448	1.09101e-05	0.000501885	0.00101818	0.00152181	0.00192282	0.00216045	0.00226571	0.00225304	0.0021015	0.00185022	0.00143376	0.000922306	0.000429564	-2.22274e-05	-0.000417446	-0.000740501	-0.00102423	-0.0013032	-0.00154921	-0.00175296	-0.00189329	-0.001954	-0.0019108	-0.00173618	-0.00149516	-0.00121626	-0.000927823	-0.000684543	-0.00053877	-0.000522773	-0.000654116	-0.000864649	-0.00112459	-0.00143912
	Sub.13	0.00337537	0.00333007	0.00329328	0.00317135	0.0027968	0.00219295	0.00151926	0.000833964	0.000136697	-0.000496735	-0.000969376	-0.00125266	-0.00135018	-0.00127277	-0.00103795	-0.000633033	-0.000128636	0.000328401	0.000672143	0.000927482	0.00112745	0.00122677	0.00114825	0.000944728	0.000656372	0.000301324	-0.000101241	-0.000519473	-0.00093756	-0.00133051	-0.00167875	-0.00204644	-0.00236123	-0.00256948	-0.00274031	-0.00287803	-0.00290904	-0.00279576	-0.00254915	-0.00224974	-0.00198126	-0.00179406	-0.00167817	-0.00160164	-0.001585	-0.00168494	-0.00187945	-0.00204142
	Sub.14	-0.000513649	-0.000812093	-0.00115489	-0.00141557	-0.00159308	-0.00180881	-0.0021123	-0.00245628	-0.00280285	-0.00309364	-0.00331924	-0.00350061	-0.00360255	-0.00366342	-0.00378017	-0.00391322	-0.00405	-0.0041027	-0.00400588	-0.00377043	-0.00345537	-0.00316265	-0.0029736	-0.00289701	-0.00287671	-0.00279733	-0.0026263	-0.00237055	-0.00197549	-0.00148134	-0.00106729	-0.000833687	-0.000650601	-0.000439497	-0.00014629	0.00020066	0.000615692	0.00112228	0.00160219	0.00195774	0.0022026	0.00231095	0.00235396	0.00236127	0.00237646	0.00243761	0.00241799	0.00223831
	Sub.15	-0.000711708	-0.00076527	-0.000813832	-0.000835012	-0.000854309	-0.000870949	-0.00091432	-0.00101708	-0.00115401	-0.00139655	-0.00172238	-0.00209018	-0.00244703	-0.00272809	-0.00291362	-0.00299592	-0.00295631	-0.00283618	-0.0026582	-0.00242631	-0.00218977	-0.00200052	-0.00182992	-0.0017083	-0.00162248	-0.00163466	-0.00167625	-0.00165346	-0.001582	-0.00149885	-0.001397	-0.0012495	-0.00104986	-0.000816518	-0.000555543	-0.000310092	-3.26906e-05	0.000228403	0.000480029	0.000668591	0.00078813	0.000857371	0.000838443	0.000715716	0.000557758	0.000398347	0.000298081	0.000258432
	Sub.16	-0.0012289	-0.00136087	-0.00139631	-0.00131959	-0.00106577	-0.0006651	-0.00028644	3.76327e-06	0.000180099	0.000239795	0.000184587	-4.30858e-05	-0.00037783	-0.000712892	-0.00110122	-0.00153062	-0.00190263	-0.00220154	-0.00239691	-0.00244969	-0.0023878	-0.00216164	-0.00181792	-0.00148263	-0.00109716	-0.000718785	-0.000350981	-1.02437e-05	0.000267232	0.000508402	0.000749696	0.000878078	0.000915021	0.000937092	0.000959073	0.0010533	0.00121682	0.00143261	0.00173879	0.00198916	0.0021568	0.00220805	0.00211638	0.00192495	0.00167881	0.00140588	0.00119907	0.00108211
	Sub.17	-0.00146943	-0.00168391	-0.00160158	-0.00111542	-0.000446426	0.000115354	0.000528372	0.000778895	0.000907275	0.000867672	0.000679044	0.000393074	-1.2483e-05	-0.000400579	-0.000623835	-0.000640998	-0.000489794	-0.000270949	-4.34114e-05	6.22729e-05	-2.72756e-05	-0.000249046	-0.000519708	-0.000773162	-0.000973874	-0.00109579	-0.00113166	-0.00112318	-0.00103558	-0.000821259	-0.000562056	-0.000365297	-0.000104195	0.000234752	0.000574375	0.00102427	0.00164017	0.00243944	0.00319217	0.00370538	0.00390677	0.00375926	0.00340983	0.0027756	0.00184196	0.00069713	-0.000483427	-0.00150453
Cond.6	Time (ms)	-500	-498	-496	-494	-492	-490	-488	-486	-484	-482	-480	-478	-476	-474	-472	-470	-468	-466	-464	-462	-460	-458	-456	-454	-452	-450	-448	-446	-444	-442	-440	-438	-436	-434	-432	-430	-428	-426	-424	-422	-420	-418	-416	-414	-412	-410	-408	-406
Happy	Sub.1	0.00188178	0.00224631	0.00252277	0.00257823	0.00249861	0.00237278	0.00220492	0.00197175	0.00171337	0.00144376	0.00124143	0.000959685	0.000691772	0.000547006	0.000505461	0.000448406	0.000308991	9.14797e-05	-0.000103625	-0.000470287	-0.000923891	-0.00133507	-0.00160779	-0.00176076	-0.00177801	-0.00169929	-0.00144209	-0.00116928	-0.000957517	-0.000745022	-0.000486938	-0.000205811	5.37133e-05	0.000281103	0.000486764	0.000621193	0.00051993	0.000325552	0.000172831	2.74372e-05	-0.000112252	-0.000279018	-0.000483882	-0.000607415	-0.000832211	-0.0010832	-0.00126896	-0.00135586
Incong.	Sub.2	-0.000885601	-0.00127876	-0.00159024	-0.00178734	-0.00181739	-0.00163556	-0.00126587	-0.000731335	-0.000130488	0.000468458	0.00108356	0.00171737	0.00230184	0.00279898	0.00324136	0.00365264	0.00409694	0.00452082	0.00486791	0.00523645	0.00563803	0.00599931	0.00632008	0.00659004	0.006749	0.00678238	0.00664846	0.0063934	0.00600242	0.00553796	0.00504605	0.00451734	0.00391216	0.00324347	0.00257224	0.00186098	0.00119128	0.000604684	7.59831e-05	-0.000315418	-0.000524937	-0.000617018	-0.000599814	-0.000480287	-0.00026366	-4.41539e-05	0.000182225	0.000429738
	Sub.3	-0.00168514	-0.0016513	-0.00179988	-0.00201193	-0.00204106	-0.00182309	-0.00158088	-0.00131721	-0.000947974	-0.00052622	-0.000335846	-0.000226881	-2.76958e-05	0.000284151	0.000559032	0.000680851	0.000868244	0.00121137	0.00127957	0.0011029	0.000909202	0.000823013	0.000812241	0.000672879	0.000576757	0.000673476	0.00076412	0.000717866	0.000641495	0.000654561	0.000733632	0.00068797	0.000575761	0.000560866	0.000606163	0.000462005	0.000301806	0.000263059	0.000363723	0.000445664	0.000392126	0.000347489	0.000408824	0.000234936	-0.000202189	-0.000731677	-0.00117062	-0.00147233
	Sub.4	-0.00115037	-0.000782149	-0.000435715	-9.45896e-05	0.00021678	0.00046967	0.000593037	0.000586106	0.000423949	0.000184618	-9.86994e-05	-0.000443475	-0.00076934	-0.00105741	-0.00126909	-0.0013703	-0.00142986	-0.00146295	-0.00146818	-0.00145925	-0.00146771	-0.00150433	-0.00154721	-0.00159566	-0.00159959	-0.00155432	-0.00142848	-0.00125122	-0.000999688	-0.000702508	-0.000402027	-0.000166308	-5.94913e-05	-0.00011953	-0.00028951	-0.000536923	-0.000819571	-0.00111942	-0.00137209	-0.00152186	-0.00152169	-0.00137295	-0.00119227	-0.00107853	-0.00102976	-0.00110924	-0.00131905	-0.00164952
	Sub.5	-0.00279178	-0.00299319	-0.00326415	-0.00357843	-0.00392723	-0.00427028	-0.0046082	-0.00485824	-0.00503325	-0.00510243	-0.00506445	-0.00487673	-0.00454049	-0.00407545	-0.00354794	-0.00299081	-0.00244053	-0.00197891	-0.00162633	-0.00145323	-0.00143369	-0.00152928	-0.00163994	-0.00172547	-0.00174925	-0.0016983	-0.00160492	-0.00146166	-0.00130434	-0.00117074	-0.00108807	-0.00112911	-0.00132322	-0.00172206	-0.00232326	-0.00305857	-0.00388678	-0.00472256	-0.00547868	-0.00612889	-0.00664176	-0.00699805	-0.00720715	-0.00730951	-0.00726991	-0.00710009	-0.00681537	-0.00644237
	Sub.6	0.00123905	0.0013999	0.0015107	0.00157324	0.00163397	0.00166664	0.00159806	0.00149571	0.00142108	0.0013216	0.00126046	0.00122246	0.00126027	0.00144371	0.00167001	0.00189967	0.00214106	0.00230755	0.00242856	0.00256052	0.00264105	0.00277876	0.00289388	0.00288968	0.00280872	0.00263217	0.00238442	0.00210994	0.00178191	0.00147314	0.00117022	0.000837517	0.000543501	0.000302005	9.28537e-05	-5.08987e-05	-0.000154461	-0.00021301	-0.000145103	-3.92465e-05	5.67548e-05	0.000147635	0.000195348	0.000229863	0.000327056	0.000470277	0.000746031	0.00111522
	Sub.7	-0.00018822	-0.000290931	-0.000419579	-0.00052329	-0.000564062	-0.000568568	-0.000545129	-0.000521516	-0.00051096	-0.000502036	-0.000520872	-0.000526307	-0.000460421	-0.000344512	-0.000227532	-0.00010855	3.20278e-05	0.000204272	0.000376839	0.000496671	0.000567989	0.000556797	0.000465638	0.000291157	8.07976e-05	-0.000155187	-0.000369026	-0.000543332	-0.000652415	-0.000668564	-0.000632487	-0.000572326	-0.000496367	-0.000433806	-0.000393691	-0.000381333	-0.000362331	-0.000329742	-0.000314187	-0.000294334	-0.000275394	-0.00024624	-0.000201723	-0.000190708	-0.00020357	-0.000193971	-0.000178972	-0.000204142
	Sub.8	-0.000785091	-0.00125522	-0.00104813	-0.000329695	0.000476498	0.00109417	0.00111159	0.000568264	-0.000240251	-0.00101496	-0.00127477	-0.000840626	-0.00022315	0.000354759	0.000605085	0.000336762	-0.000198623	-0.000739315	-0.000925268	-0.00038786	0.000440705	0.00118748	0.00155188	0.00122442	0.000423539	-0.000492577	-0.00117285	-0.00112388	-0.000498497	0.000216152	0.000779142	0.000781261	0.000252256	-0.000555043	-0.00133449	-0.0015751	-0.00113752	-0.000573542	-6.08566e-05	9.83591e-05	-0.00030706	-0.000932441	-0.00158031	-0.00188126	-0.00145942	-0.000701506	4.77897e-05	0.000556823
	Sub.9	-0.00153201	-0.00142754	-0.0013775	-0.0014084	-0.00146746	-0.00164543	-0.00191196	-0.00209617	-0.0022019	-0.00225036	-0.00221606	-0.00210332	-0.00195965	-0.00187932	-0.0018681	-0.00186697	-0.00183496	-0.00182556	-0.00185995	-0.00194091	-0.00205054	-0.00215103	-0.00226387	-0.00232798	-0.00226158	-0.00218387	-0.00210827	-0.00203824	-0.00201722	-0.00203688	-0.00209624	-0.00215972	-0.0021357	-0.00205641	-0.00196237	-0.0018781	-0.00184732	-0.00189471	-0.00202387	-0.00223981	-0.00246882	-0.00258637	-0.00260661	-0.00251125	-0.00233931	-0.00211069	-0.00184691	-0.00162177
	Sub.10	-0.00106975	-0.00101675	-0.000895316	-0.000840798	-0.000796469	-0.000682423	-0.000462963	-0.000271525	-0.000181785	-0.000138459	-0.000137923	-0.000318956	-0.000716883	-0.00120904	-0.00167867	-0.00209489	-0.00250899	-0.00283327	-0.00300629	-0.00303018	-0.00287134	-0.00251402	-0.00202568	-0.00153925	-0.00112327	-0.000806883	-0.000446993	-7.23479e-05	0.000224218	0.000556492	0.000993798	0.00148918	0.00201818	0.00254518	0.00308446	0.00359646	0.00404533	0.00440671	0.00470237	0.00493521	0.00516568	0.00531925	0.0053984	0.00543918	0.00538622	0.00522926	0.00498802	0.00467618
	Sub.11	-8.33625e-05	-0.000483514	-0.000799053	-0.000965301	-0.000986047	-0.000908024	-0.000766153	-0.00076051	-0.000844897	-0.000866706	-0.000895485	-0.000835339	-0.000599553	-0.000263241	0.000142275	0.00040414	0.0004164	0.000420228	0.000374349	0.000329507	0.000346048	0.000407008	0.000599564	0.000842903	0.000953704	0.00105814	0.00120355	0.00134726	0.00156976	0.00184242	0.00207659	0.00218921	0.00201279	0.00163084	0.00125733	0.000917334	0.000681238	0.000686873	0.00084448	0.00113155	0.00132929	0.00130725	0.00122562	0.00104446	0.000789511	0.000602166	0.000473958	0.000445511
	Sub.12	-0.000461633	-0.000494874	-0.000445566	-0.000354936	-0.000224239	-0.000108032	1.18889e-06	9.83519e-05	0.000165737	0.000192372	0.000198265	0.000189357	0.000162786	0.000107826	5.2728e-05	4.75145e-05	0.000168817	0.000400444	0.000743601	0.00113751	0.00151601	0.00184565	0.00206034	0.00216313	0.00211725	0.0019502	0.00170282	0.0014476	0.00118268	0.000947284	0.000725597	0.000548858	0.000471403	0.000451155	0.000439117	0.000408527	0.000379038	0.000370707	0.000357559	0.000291246	0.000160737	2.77337e-05	-8.29245e-05	-0.000171989	-0.000271147	-0.000371734	-0.000513748	-0.000733636
	Sub.13	0.000952245	0.000284455	-0.000465753	-0.00121046	-0.00184251	-0.00236352	-0.00280874	-0.00316165	-0.00329479	-0.00321659	-0.00309099	-0.00297041	-0.00281883	-0.0025675	-0.00229491	-0.00201991	-0.00178283	-0.00164531	-0.00156987	-0.00149588	-0.00139311	-0.00126852	-0.00108861	-0.00084463	-0.000586807	-0.000361374	-0.000149182	3.62979e-05	0.000146132	0.000230596	0.000262207	0.000172821	2.93055e-05	-3.49833e-05	-4.76207e-05	-2.00603e-05	-5.87188e-05	-0.000177815	-0.000340703	-0.000521544	-0.000680195	-0.000789915	-0.000873092	-0.000879108	-0.000788672	-0.000642064	-0.000407297	-9.74058e-05
	Sub.14	-0.000917079	-0.00122086	-0.00153339	-0.00193021	-0.00241775	-0.00285314	-0.00319558	-0.0034713	-0.00371936	-0.00390928	-0.00403858	-0.00403391	-0.00391568	-0.00361454	-0.00309277	-0.00251157	-0.0019571	-0.00145924	-0.00113389	-0.000951931	-0.000862546	-0.000923434	-0.00109024	-0.00128955	-0.0014005	-0.00136318	-0.00122943	-0.00101416	-0.000925283	-0.00100009	-0.00108996	-0.00118585	-0.00117616	-0.00105578	-0.000874897	-0.000643597	-0.000417527	-0.000223268	3.62153e-05	0.000247711	0.000345012	0.000264523	6.18066e-05	-0.000215333	-0.000497011	-0.000568216	-0.000396736	4.97959e-06
	Sub.15	-0.00091342	-0.00100287	-0.000955383	-0.00084997	-0.000726178	-0.000570069	-0.000418874	-0.00033827	-0.000346498	-0.000361018	-0.000337661	-0.000257352	-0.000162134	-5.4963e-05	9.4604e-05	0.000277508	0.0004241	0.000565295	0.000656992	0.000701879	0.000719565	0.00068821	0.000571842	0.00043924	0.000348128	0.000325111	0.000371421	0.000434356	0.000507441	0.000549864	0.000586191	0.000607955	0.00062208	0.000574966	0.000507152	0.000444833	0.00044358	0.000497429	0.000604618	0.00070539	0.000733116	0.000706598	0.000670355	0.000605318	0.000474901	0.000356021	0.000167981	7.09951e-06
	Sub.16	0.000304628	0.000381614	0.000252488	-4.4011e-06	-0.000315245	-0.000616146	-0.000830674	-0.000919755	-0.000875233	-0.000707961	-0.000431994	-6.78103e-05	0.000355515	0.000767827	0.00110946	0.00134692	0.00146906	0.00143992	0.00122225	0.000807232	0.00032586	-0.000133699	-0.000508837	-0.000708979	-0.000736962	-0.000610006	-0.000331157	4.90159e-05	0.000510336	0.00101213	0.00154055	0.00210325	0.00266434	0.00310501	0.00337254	0.0034499	0.0032924	0.00300489	0.00268749	0.00237656	0.00211558	0.00189113	0.00170681	0.00154063	0.00140524	0.00134439	0.00139515	0.00153753
	Sub.17	-0.00219545	-0.00186963	-0.00143627	-0.000999356	-0.000592025	-0.000250988	-0.000141601	-0.000413046	-0.000928511	-0.00144967	-0.00194853	-0.00241074	-0.00278929	-0.00296268	-0.0028398	-0.00244631	-0.00188565	-0.0013597	-0.00102912	-0.000871158	-0.000718038	-0.000616188	-0.000633726	-0.000723518	-0.000734155	-0.000644735	-0.000721266	-0.000962984	-0.00117555	-0.00128487	-0.00132227	-0.00128292	-0.000984003	-0.000427051	0.000170113	0.000648374	0.000993195	0.00123617	0.00133985	0.00121643	0.000766743	6.54795e-05	-0.000674932	-0.00134124	-0.00184286	-0.00219233	-0.00241811	-0.00258214
[truncated: 1,703 more columns]
