# Supplementary material for: Effects of facial expression and gaze interaction on brain dynamics during a working memory task in preschool children
Source: PLoS One. 2022 Apr 28;17(4):e0266713. doi: 10.1371/journal.pone.0266713 (PMC9049575; doi:10.1371/journal.pone.0266713)
Supplement: S3 File — Fig 2(B), Tables 3 and 7. (ZIP) [file pone.0266713.s013.zip › Table3_Table7_ERPs_Adults_Cz.csv]

## Sheet: Sheet1
Adults	Cz	Amp. (uV)						Latency (ms)
N2	Cond.1	Cond.2	Cond.3	Cond.4	Cond.5	Cond.6		N2	Cond.1	Cond.2	Cond.3	Cond.4	Cond.5	Cond.6
	Neutral	Neutral	Angry	Angry	Happy	Happy			Neutral	Neutral	Angry	Angry	Happy	Happy
	Cong.	Incong.	Cong.	Incong.	Cong.	Incong.			Cong.	Incong.	Cong.	Incong.	Cong.	Incong.
Sub.1	-6.13404	-6.60644	-4.12112	-3.47043	-6.47948	-7.31035		Sub.1	206	216	246	232	228	232
Sub.2	-2.23393	-2.66223	0.953332	-1.41198	-2.00651	-2.34198		Sub.2	200	202	254	338	254	200
Sub.3	-3.81267	-1.23739	-5.04063	-8.0008	-5.60231	-3.92989		Sub.3	338	248	308	318	328	264
Sub.4	-3.79949	-4.51198	-1.86734	-5.09141	-3.32567	-2.76558		Sub.4	274	288	296	260	220	230
Sub.5	-6.09071	-6.68615	-7.73616	-4.89949	-4.46828	-4.60318		Sub.5	200	210	358	254	344	214
Sub.6	-0.0413785	-3.51668	-3.17287	-4.96099	-2.16735	-4.60268		Sub.6	350	210	324	332	204	228
Sub.7	-3.672	-4.32358	-2.52649	-3.43738	-2.09857	-2.17795		Sub.7	240	220	220	298	300	230
Sub.8	-2.08843	-4.83214	-8.03547	-3.39572	-6.01615	-4.43812		Sub.8	294	340	288	276	276	360
Sub.9	-2.2767	-1.63253	-1.97515	-1.76212	-1.49589	-1.66635		Sub.9	284	228	294	314	200	214
Sub.10	-2.92655	-1.26919	-3.37715	-1.90318	-1.21307	-0.674726		Sub.10	292	292	278	274	292	276
Sub.11	-2.13934	-3.86075	-4.36294	-6.27256	-6.63039	-4.33391		Sub.11	246	228	284	246	250	240
Sub.12	-12.6844	-11.6624	-12.37	-13.5783	-12.6844	-9.38711		Sub.12	226	264	264	280	226	328
Sub.13	-2.73111	-1.15546	-0.474777	-3.35714	-2.04666	-3.41146		Sub.13	358	254	224	270	242	242
Sub.14	-0.398223	2.50003	-1.02857	-1.13749	-1.06913	-0.867317		Sub.14	248	360	318	360	340	360
Sub.15	-3.60243	-1.59114	-3.38907	-2.08296	-1.99456	-1.41299		Sub.15	216	204	202	284	212	206
Sub.16	-1.9156	-2.43229	-1.82867	-4.39423	-4.51918	-2.6722		Sub.16	246	314	260	306	282	320
Sub.17	-8.1805	-5.08975	-6.95994	-6.60075	-0.355625	-7.64176		Sub.17	214	226	288	278	210	294
P3	Cond.1	Cond.2	Cond.3	Cond.4	Cond.5	Cond.6
	Neutral	Neutral	Angry	Angry	Happy	Happy
	Cong.	Incong.	Cong.	Incong.	Cong.	Incong.
Sub.1	2.64343	2.13711	3.52871	0.659331	1.52684	0.694001
Sub.2	1.62369	3.11314	3.3688	4.48851	4.89219	3.09427
Sub.3	2.17648	1.35088	3.01647	1.0111	4.22109	3.26616
Sub.4	1.20316	0.0573121	3.45715	1.47626	-1.13989	1.32278
Sub.5	1.55589	0.512246	-0.377442	3.17114	1.23149	0.266305
Sub.6	1.15977	2.9191	2.28609	1.00006	1.45986	1.89548
Sub.7	0.561082	-0.0467379	0.212273	1.09181	-0.85856	1.92252
Sub.8	2.17311	0.967372	2.10201	1.41916	1.95929	0.461392
Sub.9	-0.140775	0.674875	0.709836	-0.659719	0.989671	1.57326
Sub.10	-2.98264	-1.42681	-1.31322	-0.839185	-1.16597	-1.1064
Sub.11	2.54614	1.95656	4.52931	3.58302	-0.0969164	5.45016
Sub.12	0.477791	2.31243	1.86799	0.961491	0.477791	4.34311
Sub.13	1.78549	-0.230166	0.985917	-0.118006	0.567166	-0.538494
Sub.14	1.30975	3.70321	6.73436	2.5601	1.2776	4.8967
Sub.15	-1.51025	1.53277	0.815087	2.93842	-0.839448	0.724119
Sub.16	1.00454	1.26932	2.8599	-0.297425	1.28885	3.76707
Sub.17	6.71676	9.17395	3.7702	8.07506	8.05959	8.72922
