# Supplementary material for: Effects of facial expression and gaze interaction on brain dynamics during a working memory task in preschool children
Source: PLoS One. 2022 Apr 28;17(4):e0266713. doi: 10.1371/journal.pone.0266713 (PMC9049575; doi:10.1371/journal.pone.0266713)
Supplement: S3 File — Fig 2(B), Tables 3 and 7. (ZIP) [file pone.0266713.s013.zip › Table3_Table7_ERPs_Adults_Fz.csv]

## Sheet: Sheet1
Adults	Fz	Amp. (uV)						Latency (ms)
N1	Cond.1	Cond.2	Cond.3	Cond.4	Cond.5	Cond.6		N1	Cond.1	Cond.2	Cond.3	Cond.4	Cond.5	Cond.6
	Neutral	Neutral	Angry	Angry	Happy	Happy			Neutral	Neutral	Angry	Angry	Happy	Happy
	Cong.	Incong.	Cong.	Incong.	Cong.	Incong.			Cong.	Incong.	Cong.	Incong.	Cong.	Incong.
Sub.1	-3.22685	-1.40964	-2.14005	-2.81558	-1.45232	-2.46365		Sub.1	130	110	124	90	130	116
Sub.2	-2.62874	-1.20642	-0.125846	0.145091	-1.14119	-1.8181		Sub.2	116	106	110	110	106	120
Sub.3	-0.698024	-2.09241	-2.80946	-5.23319	-3.22254	-2.49906		Sub.3	124	138	102	128	112	90
Sub.4	1.45985	1.51962	-2.56129	-0.1044	-2.10946	0.189834		Sub.4	102	126	132	90	150	102
Sub.5	-0.432041	-0.623041	-0.161001	-0.416383	-0.0729366	-0.841619		Sub.5	120	114	106	112	122	114
Sub.6	-1.0436	-1.64675	-1.65791	-4.74347	-1.60458	-2.94863		Sub.6	142	122	114	122	138	122
Sub.7	-0.376076	0.197545	-0.782009	-0.690401	0.0486671	-0.800538		Sub.7	90	100	146	130	108	126
Sub.8	-7.01332	-1.48011	-3.65604	-2.0271	-2.93102	-0.848039		Sub.8	132	96	124	134	142	136
Sub.9	-2.1211	-2.12219	-2.2555	-1.96399	-2.56235	-2.48079		Sub.9	132	126	132	120	136	130
Sub.10	-6.31142	-1.87721	-2.26212	-2.52776	-1.82719	-1.10323		Sub.10	128	140	144	96	140	114
Sub.11	-4.23673	-6.88469	-6.43896	-7.2186	-4.05227	-6.90448		Sub.11	150	136	150	136	150	144
Sub.12	-6.14886	-4.53337	-3.16387	-4.95778	-4.06862	-6.64154		Sub.12	116	92	130	108	132	128
Sub.13	-1.18478	-1.5993	-1.79161	-2.29249	-3.7963	-2.04643		Sub.13	90	130	142	144	126	102
Sub.14	-1.27723	-1.95758	-1.56935	-1.30996	-3.74106	-2.7375		Sub.14	128	146	132	150	90	90
Sub.15	-3.40145	-1.709	-3.28344	-3.72691	-1.7153	-2.79462		Sub.15	124	138	124	126	128	128
Sub.16	-4.61468	-4.51978	-0.312496	-3.96608	-4.02234	-1.70679		Sub.16	150	146	150	150	150	150
Sub.17	-7.45893	-7.99748	-6.92609	-6.74702	-4.70014	-3.67599		Sub.17	124	132	102	116	116	144
P2	Cond.1	Cond.2	Cond.3	Cond.4	Cond.5	Cond.6		P2	Cond.1	Cond.2	Cond.3	Cond.4	Cond.5	Cond.6
	Neutral	Neutral	Angry	Angry	Happy	Happy			Neutral	Neutral	Angry	Angry	Happy	Happy
	Cong.	Incong.	Cong.	Incong.	Cong.	Incong.			Cong.	Incong.	Cong.	Incong.	Cong.	Incong.
Sub.1	5.94905	5.04546	7.09765	6.01544	4.02986	3.65308		Sub.1	170	164	174	160	154	166
Sub.2	2.0327	4.0037	2.28186	3.64676	1.46751	1.01362		Sub.2	154	160	150	158	158	158
Sub.3	0.52521	0.79413	1.03629	-0.979822	0.920115	-0.396823		Sub.3	186	178	178	182	200	188
Sub.4	4.11815	4.26997	5.92268	4.67818	-1.6799	3.04672		Sub.4	162	168	190	152	196	176
Sub.5	0.180262	0.362716	0.432292	0.337762	0.450565	0.487311		Sub.5	150	158	160	162	160	154
Sub.6	5.25252	3.45829	5.21992	4.88137	1.9036	5.70734		Sub.6	170	172	174	168	160	172
Sub.7	1.40848	2.15409	2.57933	1.37848	1.83915	1.43087		Sub.7	178	160	166	150	194	150
Sub.8	3.76915	5.56432	6.41711	8.3693	3.50566	7.43194		Sub.8	176	166	174	172	194	182
Sub.9	1.93314	1.15561	1.03423	0.566433	1.63448	1.58637		Sub.9	158	186	184	160	166	176
Sub.10	0.85065	0.811933	4.50609	2.14098	1.82438	3.38633		Sub.10	188	200	190	166	194	194
Sub.11	-3.87057	-2.13326	-3.15596	-3.32573	-3.92072	-2.47186		Sub.11	194	200	196	190	178	196
Sub.12	5.79914	4.10643	1.61314	2.57755	4.42979	2.02724		Sub.12	150	164	168	160	164	178
Sub.13	2.16713	2.70951	1.39974	3.54893	0.468216	0.896541		Sub.13	176	192	196	198	200	190
Sub.14	9.79089	8.76696	8.88507	8.6845	7.60481	6.9729		Sub.14	182	190	192	200	188	172
Sub.15	1.74588	2.79375	2.57789	2.84822	3.70002	5.89862		Sub.15	166	160	174	164	164	168
Sub.16	1.52187	2.73983	5.76191	1.22681	1.71626	2.97587		Sub.16	200	194	194	194	198	188
Sub.17	1.52526	1.07566	0.453361	4.75353	6.65033	4.32518		Sub.17	174	178	180	192	186	178
N2	Cond.1	Cond.2	Cond.3	Cond.4	Cond.5	Cond.6		N2	Cond.1	Cond.2	Cond.3	Cond.4	Cond.5	Cond.6
	Neutral	Neutral	Angry	Angry	Happy	Happy			Neutral	Neutral	Angry	Angry	Happy	Happy
	Cong.	Incong.	Cong.	Incong.	Cong.	Incong.			Cong.	Incong.	Cong.	Incong.	Cong.	Incong.
Sub.1	-4.35008	-4.30038	-2.36862	-2.10992	-3.95694	-4.5028		Sub.1	206	214	244	228	222	232
Sub.2	-1.05305	-1.58979	-1.05009	-1.12237	-2.73245	-2.35633		Sub.2	358	322	258	276	252	200
Sub.3	-3.49955	-1.42662	-3.37718	-7.03961	-3.85015	-2.89988		Sub.3	338	338	304	290	330	260
Sub.4	-2.38295	0.835828	0.453513	-5.11762	-3.53222	-0.646661		Sub.4	286	242	318	274	222	336
Sub.5	-1.04623	-1.23805	-0.921266	-0.903881	-1.07762	-0.885006		Sub.5	212	312	360	330	332	272
Sub.6	-1.4951	-3.41111	-3.71019	-5.76498	-3.30305	-4.48725		Sub.6	358	226	324	360	208	232
Sub.7	-1.36781	-1.18316	-2.12317	-1.50036	-0.190199	-1.22191		Sub.7	334	308	224	230	246	248
Sub.8	-4.38236	-6.51061	-9.48725	-4.43218	-7.05843	-5.6505		Sub.8	294	340	288	340	278	360
Sub.9	-2.79423	-1.5704	-2.43243	-2.16052	-2.03122	-2.59		Sub.9	206	330	292	320	242	214
Sub.10	-3.06376	-4.19124	-5.05436	-3.25639	-2.9367	-2.70371		Sub.10	294	302	276	302	336	322
Sub.11	-6.21937	-9.72709	-9.32673	-12.3583	-11.1574	-9.73052		Sub.11	252	262	256	250	248	240
Sub.12	-12.0844	-8.7186	-10.4078	-10.474	-9.83099	-10.1111		Sub.12	224	224	260	276	350	332
Sub.13	-2.03913	-0.495087	-1.8404	-1.12618	-1.35847	-2.20594		Sub.13	356	256	258	268	220	220
Sub.14	-0.450503	1.66297	-2.28738	-2.43259	-0.943615	-1.3912		Sub.14	248	296	320	360	298	360
Sub.15	-3.81127	-2.983	-4.69081	-4.68164	-3.39453	-3.65753		Sub.15	218	218	320	318	214	324
Sub.16	-4.75699	-4.31627	-6.01478	-9.45604	-7.97119	-5.11608		Sub.16	346	316	320	310	308	328
Sub.17	-8.96748	-7.42431	-7.81361	-7.71976	-1.74946	-10.9093		Sub.17	216	268	288	280	302	296
P3	Cond.1	Cond.2	Cond.3	Cond.4	Cond.5	Cond.6
	Neutral	Neutral	Angry	Angry	Happy	Happy
	Cong.	Incong.	Cong.	Incong.	Cong.	Incong.
Sub.1	1.84992	1.09809	2.06614	-0.555509	0.90987	0.468365
Sub.2	0.752635	0.970235	1.44228	1.97891	2.4538	1.70849
Sub.3	1.31909	0.591633	2.40101	-0.121905	1.01739	0.969878
Sub.4	-0.0379074	2.05033	2.59586	1.29935	-1.59204	2.23565
Sub.5	0.0498549	-0.302355	-0.253147	0.014057	-0.210041	-0.374968
Sub.6	1.93215	2.57265	1.42441	0.664466	0.683911	0.371849
Sub.7	0.663036	0.0559636	-0.763952	0.977499	-0.336653	0.344134
Sub.8	3.1761	1.42342	2.56007	2.57948	1.96963	1.14279
Sub.9	1.14815	1.98713	0.927469	0.189768	1.54562	1.97133
Sub.10	-1.60715	-3.19495	-2.06312	-0.679402	-0.980501	-3.11059
Sub.11	2.98535	3.95936	5.22576	4.38659	1.97398	6.32219
Sub.12	1.87217	0.945734	0.346571	1.00295	1.47356	2.40662
Sub.13	1.75658	0.638682	0.222232	0.793876	0.0430812	0.782771
Sub.14	4.08028	1.99632	6.62068	2.27798	1.78889	4.41106
Sub.15	0.0925746	0.512152	1.72305	2.27515	-0.443437	1.61851
Sub.16	3.31126	7.33027	4.14824	-0.53099	5.97481	5.77569
Sub.17	7.5631	7.25527	3.92535	8.83359	8.18326	7.55049
