# Supplementary material for: Effects of facial expression and gaze interaction on brain dynamics during a working memory task in preschool children
Source: PLoS One. 2022 Apr 28;17(4):e0266713. doi: 10.1371/journal.pone.0266713 (PMC9049575; doi:10.1371/journal.pone.0266713)
Supplement: S3 File — Fig 2(B), Tables 3 and 7. (ZIP) [file pone.0266713.s013.zip › Table3_Table7_ERPs_Adults_Pz.csv]

## Sheet: Sheet1
Adults	Pz	Amp. (uV)						Latency (ms)
N1	Cond.1	Cond.2	Cond.3	Cond.4	Cond.5	Cond.6		N1	Cond.1	Cond.2	Cond.3	Cond.4	Cond.5	Cond.6
	Neutral	Neutral	Angry	Angry	Happy	Happy			Neutral	Neutral	Angry	Angry	Happy	Happy
	Cong.	Incong.	Cong.	Incong.	Cong.	Incong.			Cong.	Incong.	Cong.	Incong.	Cong.	Incong.
Sub.1	-2.59872	-1.38806	0.218466	-2.6544	-0.180979	-0.542592		Sub.1	126	110	90	90	130	116
Sub.2	0.87429	-3.32866	-1.86586	-0.519024	-2.45257	-4.67518		Sub.2	90	106	108	108	150	120
Sub.3	-1.56094	-2.2136	-1.34322	-4.11347	-0.735538	-2.38884		Sub.3	140	140	90	128	110	90
Sub.4	0.619944	-1.83331	-1.95746	1.02382	1.08419	-0.140863		Sub.4	108	140	106	150	150	104
Sub.5	-2.23857	-4.32416	-4.62983	-0.641409	-0.488462	-4.67		Sub.5	94	96	90	118	102	96
Sub.6	-2.00147	-3.01217	-2.08173	-2.50613	-0.431073	-2.17172		Sub.6	92	114	120	122	138	118
Sub.7	-0.662051	-0.65559	-0.471171	-1.65036	-1.38998	0.23925		Sub.7	100	130	90	126	128	94
Sub.8	-1.02084	-0.672058	-0.908932	-1.10574	-1.34985	-1.64396		Sub.8	116	90	100	94	136	120
Sub.9	-4.38971	-4.8137	-0.927551	-3.19093	-5.85829	-4.58671		Sub.9	130	126	130	118	138	130
Sub.10	-8.4325	-3.45746	-4.10538	-5.43624	-2.17667	-5.31325		Sub.10	116	118	138	96	150	136
Sub.11	-1.97457	-2.80748	-1.25711	-1.24308	-0.967076	1.89154		Sub.11	102	102	90	96	118	150
Sub.12	-2.54244	-3.40681	-2.97779	-0.623204	-5.18286	-2.82899		Sub.12	136	90	90	96	94	104
Sub.13	-4.08566	-3.22019	0.771098	-2.58526	-2.98757	-2.56522		Sub.13	90	102	120	114	90	104
Sub.14	-1.16255	-1.23585	0.0227419	-1.01948	-3.33428	-1.57938		Sub.14	140	148	102	138	120	96
Sub.15	-2.89365	-0.655787	-4.59059	-3.4601	-1.14595	0.613999		Sub.15	120	118	124	124	126	90
Sub.16	-1.88089	-3.1852	-0.534053	-3.25985	-2.06318	-2.53247		Sub.16	120	90	90	118	110	104
Sub.17	-4.18937	-5.49697	-3.5836	-6.07639	-3.87585	-5.7303		Sub.17	122	128	98	116	90	144
P3	Cond.1	Cond.2	Cond.3	Cond.4	Cond.5	Cond.6
	Neutral	Neutral	Angry	Angry	Happy	Happy
	Cong.	Incong.	Cong.	Incong.	Cong.	Incong.
Sub.1	3.32871	0.953824	2.71168	1.37124	-0.726415	0.178437
Sub.2	9.4623	5.65993	5.32826	2.97515	2.82223	5.01239
Sub.3	1.20664	1.98819	2.0461	0.00126947	-0.983389	2.98374
Sub.4	3.82471	1.29139	4.50018	2.0033	2.00263	2.63707
Sub.5	7.23784	4.043	3.07392	3.45195	4.40833	10.6411
Sub.6	5.51782	5.4416	0.388377	-0.493427	5.97314	5.22635
Sub.7	2.27116	1.06864	1.06972	1.38656	1.19421	2.36439
Sub.8	-0.303735	-0.849273	0.222425	0.492102	0.377286	-0.535852
Sub.9	1.76519	1.87025	3.54099	2.00295	1.15069	3.95971
Sub.10	-1.35061	0.524706	0.346123	1.54951	2.08895	4.93704
Sub.11	4.4013	2.56984	4.12178	2.14076	1.3794	7.18437
Sub.12	8.87144	7.21053	3.68413	4.36157	5.99133	5.39995
Sub.13	0.929018	3.66539	2.85711	3.298	4.03294	5.15029
Sub.14	3.40155	2.85059	1.02536	1.19517	-1.20237	4.16538
Sub.15	4.94503	5.98706	2.17499	2.68385	3.22746	2.15996
Sub.16	4.05089	0.746288	2.00199	2.08317	1.20195	2.39955
Sub.17	8.77798	4.47802	3.03514	3.62387	7.79205	4.82771
