# Supplementary material for: Effects of facial expression and gaze interaction on brain dynamics during a working memory task in preschool children
Source: PLoS One. 2022 Apr 28;17(4):e0266713. doi: 10.1371/journal.pone.0266713 (PMC9049575; doi:10.1371/journal.pone.0266713)
Supplement: S4 File — Fig 3, Tables 4 and 7. (ZIP) [file pone.0266713.s014.zip]

Archive with 2 entries (2 files):
- Fig3_Table4_Table7_Wavelet_Children_Fz.xlsx
- Fig3_Table4_Table7_Wavelet_Children_Pz.xlsx
