# Supplementary material for: Effects of facial expression and gaze interaction on brain dynamics during a working memory task in preschool children
Source: PLoS One. 2022 Apr 28;17(4):e0266713. doi: 10.1371/journal.pone.0266713 (PMC9049575; doi:10.1371/journal.pone.0266713)
Supplement: S4 File — Fig 3, Tables 4 and 7. (ZIP) [file pone.0266713.s014.zip › Fig3_Table4_Table7_Wavelet_Children_Fz.xlsx]

## Sheet: Sheet1
Children	Fz	θ wave						α wave
Cond.1	Time	presentation	retention1	retention2		Cond.1	Time	presentation	retention1	retention2
Neutral	Sub.1	-20.572	-48.5658	-37.8064		Neutral	Sub.1	-53.5166	-50.293	-26.5852
Cong.	Sub.2	11.9976	16.4092	1.37148		Cong.	Sub.2	6.1196	-9.09024	-13.9897
	Sub.3	-30.3314	-3.36116	-15.2361			Sub.3	-8.06513	-15.7776	-19.5997
	Sub.4	53.261	20.5307	57.1196			Sub.4	-16.3747	-7.79987	6.50225
	Sub.5	6.9562	72.1574	22.7397			Sub.5	-15.1599	6.31614	12.8683
	Sub.6	72.087	6.52873	42.5582			Sub.6	34.8148	55.8026	42.0012
	Sub.7	31.4357	-19.0096	-21.9184			Sub.7	-37.9842	-38.3166	-25.3417
	Sub.8	1.04986	-15.9875	-15.4606			Sub.8	11.634	22.8707	41.0944
	Sub.9	-25.1814	-1.44387	-22.4237			Sub.9	12.7533	12.2996	-7.78975
	Sub.10	-32.3653	-21.8442	-43.9285			Sub.10	13.6729	12.7469	-19.7434
	Sub.11	43.7592	31.3927	9.65158			Sub.11	-20.7947	-23.7108	-18.7616
	Sub.12	60.4327	45.4677	40.0623			Sub.12	17.995	5.10799	9.8809
	Sub.13	24.9851	26.5732	25.3982			Sub.13	-16.3778	-19.2723	-24.8898
	Sub.14	-9.08074	-11.2008	-21.1562			Sub.14	6.43228	40.7255	30.8281
	Sub.15	8.15829	18.3122	26.8765			Sub.15	-24.7059	-32.2105	-31.7444
	Sub.16	8.48249	29.2221	32.0335			Sub.16	11.764	5.69903	3.03543
	Sub.17	46.3123	68.1549	78.166			Sub.17	-19.1235	-11.6834	18.4891
Cond.2	Time	presentation	retention1	retention2		Cond.2	Time	presentation	retention1	retention2
Neutral	Sub.1	71.786	38.9698	13.2681		Neutral	Sub.1	-6.41822	5.72361	45.1345
Incong.	Sub.2	47.6603	49.4526	82.4637		Incong.	Sub.2	7.74004	-2.65561	10.108
	Sub.3	-7.60835	-1.11919	-8.92347			Sub.3	1.68957	-5.44223	20.2094
	Sub.4	17.9854	-0.817376	2.10634			Sub.4	-15.071	-21.6991	3.66237
	Sub.5	16.5539	58.6592	33.9333			Sub.5	-15.0453	-21.7786	-14.4862
	Sub.6	71.3816	38.8939	26.3517			Sub.6	-10.1453	-0.852511	12.358
	Sub.7	2.95476	-17.2897	-14.955			Sub.7	-7.87111	-15.9215	-10.5877
	Sub.8	89.7101	46.9549	59.808			Sub.8	0.498641	16.7595	3.60542
	Sub.9	75.5242	43.0227	19.6842			Sub.9	-16.8805	-17.401	-21.0437
	Sub.10	83.4027	43.8255	7.71028			Sub.10	53.6386	40.219	32.8636
	Sub.11	8.77651	-10.7112	-18.93			Sub.11	11.5939	-13.2521	15.3366
	Sub.12	69.5734	93.1095	54.235			Sub.12	-15.9216	6.45373	1.12339
	Sub.13	129.676	61.2311	41.1609			Sub.13	24.208	3.53696	20.9871
	Sub.14	65.113	6.10778	-1.06557			Sub.14	5.21647	3.11559	10.6376
	Sub.15	30.0934	9.64869	76.1931			Sub.15	21.9729	46.005	46.3411
	Sub.16	101.321	106.012	145.703			Sub.16	-20.5174	10.8633	13.9073
	Sub.17	84.4322	8.27984	-11.6526			Sub.17	11.9949	7.19313	5.27704
Cond.3	Time	presentation	retention1	retention2		Cond.3	Time	presentation	retention1	retention2
Angry	Sub.1	43.948	6.19626	10.8442		Angry	Sub.1	-23.8	-24.6495	31.1257
Cong.	Sub.2	-2.05601	-39.1173	11.5924		Cong.	Sub.2	-27.7905	-22.0488	-21.899
	Sub.3	-9.64992	0.814271	15.5183			Sub.3	44.7929	39.2911	53.5035
	Sub.4	-22.0139	-23.8054	6.30842			Sub.4	-12.1132	-9.05431	-7.45278
	Sub.5	61.2484	-7.15578	-14.039			Sub.5	-17.0824	-17.8952	-2.45609
	Sub.6	78.2518	37.6264	-2.52877			Sub.6	-20.4799	-7.37245	3.75556
	Sub.7	0.606844	-59.9261	-12.7059			Sub.7	-23.1048	-38.5612	-24.6657
	Sub.8	67.3182	11.8091	34.3989			Sub.8	21.8389	16.4437	15.4611
	Sub.9	34.6479	8.8894	-31.5472			Sub.9	46.5735	44.7761	26.1165
	Sub.10	17.0676	33.764	-11.0103			Sub.10	-19.3873	7.61351	5.52603
	Sub.11	63.0216	43.2047	19.4935			Sub.11	18.4028	10.2931	48.8721
	Sub.12	-16.479	-2.35606	-5.77458			Sub.12	9.53386	23.7124	25.1892
	Sub.13	79.9833	5.96177	24.6975			Sub.13	-11.3785	8.42644	-12.8983
	Sub.14	27.5518	-20.794	-29.2207			Sub.14	-16.6229	-10.6354	-16.4003
	Sub.15	76.248	-7.63682	66.9473			Sub.15	6.29778	-11.9087	11.3911
	Sub.16	54.7036	75.3421	185.972			Sub.16	-5.39418	-15.4363	4.53493
	Sub.17	20.9542	21.1489	-5.2452			Sub.17	-14.6642	-13.2027	-14.5717
Cond.4	Time	presentation	retention1	retention2		Cond.4	Time	presentation	retention1	retention2
Angry	Sub.1	50.2497	-1.90504	-21.9372		Angry	Sub.1	0.178795	13.5814	66.1134
Incong.	Sub.2	-3.02266	-8.26053	10.3668		Incong.	Sub.2	-6.19592	-9.45846	41.1333
	Sub.3	-0.449397	19.4101	-36.529			Sub.3	-10.2456	-0.235221	-10.5067
	Sub.4	13.8113	-2.00248	27.9048			Sub.4	-19.6986	-25.2209	-11.4584
	Sub.5	8.39672	35.3229	25.2136			Sub.5	13.1459	0.733268	28.5451
	Sub.6	39.3076	22.2722	38.3932			Sub.6	0.204956	-0.303271	0.708378
	Sub.7	55.4476	57.1763	85.5137			Sub.7	7.4816	23.5966	19.7449
	Sub.8	32.5273	-27.5241	26.2149			Sub.8	15.788	36.968	33.4138
	Sub.9	83.337	59.1823	94.9982			Sub.9	-28.8865	7.26543	17.9213
	Sub.10	133.663	73.0985	51.1782			Sub.10	32.8249	70.4037	48.0846
	Sub.11	52.0158	-2.31892	11.9721			Sub.11	-5.38269	-16.8588	-19.9499
	Sub.12	10.6019	19.0068	-15.121			Sub.12	10.0021	3.51401	4.50467
	Sub.13	14.6739	-10.6345	-10.0801			Sub.13	7.92528	5.69786	36.5741
	Sub.14	30.8082	-15.5052	-11.1035			Sub.14	-14.684	-12.9963	-21.7692
	Sub.15	18.2349	27.0518	-10.4261			Sub.15	25.7447	13.0871	-18.5592
	Sub.16	-9.36657	18.1853	3.83199			Sub.16	-2.00698	7.89679	-1.46427
	Sub.17	87.4412	141.811	124.899			Sub.17	17.7335	44.4901	12.4036
Cond.5	Time	presentation	retention1	retention2		Cond.5	Time	presentation	retention1	retention2
Happy	Sub.1	46.6475	52.8149	67.5704		Happy	Sub.1	-10.2716	3.79899	83.0605
Cong.	Sub.2	24.0046	31.8777	13.9524		Cong.	Sub.2	-5.86719	72.7185	25.7613
	Sub.3	-50.6735	-36.5171	-6.17059			Sub.3	-28.9329	-7.45991	22.6467
	Sub.4	12.2978	-40.6738	-17.3057			Sub.4	-28.2983	-35.3616	-20.3883
	Sub.5	0.686603	-16.3604	-9.20741			Sub.5	-29.6095	-30.4777	-4.80775
	Sub.6	83.0946	17.1352	9.41644			Sub.6	-14.3019	-12.3306	-14.5635
	Sub.7	11.33	-25.2558	-41.5101			Sub.7	28.2555	19.8304	-7.99766
	Sub.8	59.9433	72.7947	55.1088			Sub.8	-14.4009	-5.91188	3.91645
	Sub.9	9.87149	8.5072	-17.7958			Sub.9	-11.4208	-13.8819	-6.24971
	Sub.10	12.4608	9.35436	29.61			Sub.10	10.9889	54.3951	12.3191
	Sub.11	-2.61427	41.7106	23.4555			Sub.11	3.55102	-8.37175	11.9167
	Sub.12	37.8617	37.7086	24.599			Sub.12	-11.1641	4.08796	2.46401
	Sub.13	23.3462	-10.1596	-29.552			Sub.13	-4.11415	-23.8666	-12.9206
	Sub.14	66.261	6.67977	-19.5045			Sub.14	18.3705	8.23305	17.3216
	Sub.15	12.7833	29.2723	15.8528			Sub.15	-17.2251	-5.8127	-21.0019
	Sub.16	43.6374	34.9206	9.68509			Sub.16	21.7652	31.1752	31.5358
	Sub.17	-2.58415	-12.4611	-11.149			Sub.17	7.06678	0.498555	13.5983
Cond.6	Time	presentation	retention1	retention2		Cond.6	Time	presentation	retention1	retention2
Happy	Sub.1	13.2682	-17.0144	11.0992		Happy	Sub.1	-16.493	2.685	56.1599
Incong.	Sub.2	5.0553	-13.4338	-3.13313		Incong.	Sub.2	-9.21969	0.0490087	7.25907
	Sub.3	16.841	89.7343	47.6985			Sub.3	37.5083	14.4546	-3.51763
	Sub.4	12.1396	1.90368	25.9474			Sub.4	19.0111	29.4104	22.4275
	Sub.5	4.67331	-27.4041	-15.0716			Sub.5	6.84666	-9.44241	15.2549
	Sub.6	127.411	63.3407	21.1036			Sub.6	21.5971	11.5872	14.7554
	Sub.7	52.9278	63.8906	76.8275			Sub.7	74.688	60.2222	41.956
	Sub.8	29.5762	-18.3188	17.3774			Sub.8	-15.6359	-22.5551	-13.6792
	Sub.9	28.4075	9.00359	23.5283			Sub.9	4.96693	3.04432	-12.0425
	Sub.10	25.0902	94.3519	27.9864			Sub.10	24.3451	26.5313	-14.6763
	Sub.11	44.4718	6.54343	-7.0017			Sub.11	-5.98284	-4.86113	-12.406
	Sub.12	86.0806	68.1087	34.7382			Sub.12	5.48221	6.72936	30.1907
	Sub.13	33.2046	-7.4765	-22.037			Sub.13	45.607	19.0534	39.3598
	Sub.14	49.1489	-2.28256	31.9708			Sub.14	37.6403	15.8776	31.3761
	Sub.15	-11.5171	58.2476	49.5571			Sub.15	-32.9094	-27.5165	-20.3855
	Sub.16	11.6044	78.429	2.30252			Sub.16	12.048	27.0459	-3.538
	Sub.17	127.513	41.4304	80.2618			Sub.17	10.8043	-30.0522	22.4496
