# Supplementary material for: Effects of facial expression and gaze interaction on brain dynamics during a working memory task in preschool children
Source: PLoS One. 2022 Apr 28;17(4):e0266713. doi: 10.1371/journal.pone.0266713 (PMC9049575; doi:10.1371/journal.pone.0266713)
Supplement: S4 File — Fig 3, Tables 4 and 7. (ZIP) [file pone.0266713.s014.zip › Fig3_Table4_Table7_Wavelet_Children_Pz.xlsx]

## Sheet: Sheet1
Children	Pz	θ wave						α wave
Cond.1	Time	presentation	retention1	retention2		Cond.1	Time	presentation	retention1	retention2
Neutral	Sub.1	-1.75366	-21.0152	-15.0789		Neutral	Sub.1	-7.70778	4.44978	85.6489
Cong.	Sub.2	11.2116	34.5554	76.9296		Cong.	Sub.2	32.6779	27.671	66.452
	Sub.3	83.376	19.3313	7.67891			Sub.3	-11.691	-16.3211	-24.5872
	Sub.4	41.7011	24.2746	49.8915			Sub.4	119.22	77.691	196.066
	Sub.5	5.28739	10.9467	-6.72108			Sub.5	4.08592	14.7631	59.7299
	Sub.6	-36.3606	-22.987	-37.4575			Sub.6	19.2813	57.8918	43.6741
	Sub.7	-0.6301	21.3039	16.3459			Sub.7	-19.0319	3.88412	0.835649
	Sub.8	-6.12177	2.67346	60.7754			Sub.8	-23.7196	1.28485	27.4717
	Sub.9	21.6521	-15.8177	-2.10972			Sub.9	16.2884	3.05479	-29.2317
	Sub.10	1.1191	7.08089	26.1362			Sub.10	19.3281	-13.5967	-3.91056
	Sub.11	14.1706	-6.16294	-6.59889			Sub.11	23.5633	-1.4399	9.98033
	Sub.12	36.7948	19.2972	25.6894			Sub.12	-8.58237	-5.14713	-5.64977
	Sub.13	-0.0543852	-13.3515	25.2987			Sub.13	-26.4812	-38.1311	4.28375
	Sub.14	-21.0369	42.0672	32.682			Sub.14	1.35324	-2.20941	32.2232
	Sub.15	-3.19033	15.8446	-8.00792			Sub.15	-10.3612	12.7754	15.2973
	Sub.16	28.151	20.5025	26.1464			Sub.16	-8.76968	15.7257	84.9805
	Sub.17	-24.2519	-18.6843	-26.3705			Sub.17	-37.7928	-46.033	-2.98646
Cond.2	Time	presentation	retention1	retention2		Cond.2	Time	presentation	retention1	retention2
Neutral	Sub.1	16.8741	17.4822	0.037147		Neutral	Sub.1	0.0560556	6.27966	81.6741
Incong.	Sub.2	-16.2441	2.01189	24.7603		Incong.	Sub.2	-7.68135	16.245	158.577
	Sub.3	-28.1946	-37.8291	-27.3605			Sub.3	31.2382	36.6819	75.0698
	Sub.4	125.56	44.839	59.0297			Sub.4	70.6115	20.2374	74.5496
	Sub.5	-22.479	3.28344	-35.9505			Sub.5	-9.90332	14.0288	1.33413
	Sub.6	-6.99922	0.852167	-21.2179			Sub.6	-12.0683	0.965656	4.1026
	Sub.7	10.7378	-19.0278	21.6065			Sub.7	7.38909	1.21902	1.9403
	Sub.8	-6.17534	18.6765	15.4457			Sub.8	34.6451	61.7961	57.4608
	Sub.9	12.9903	-5.34502	-24.1573			Sub.9	-11.5494	-18.6102	-23.6105
	Sub.10	8.13554	-7.03334	-5.83885			Sub.10	-7.16027	0.634116	3.76832
	Sub.11	8.37265	7.59778	-8.82559			Sub.11	16.9175	18.893	27.3208
	Sub.12	26.4176	3.91634	-16.6391			Sub.12	-14.7748	4.34973	24.6468
	Sub.13	-10.6804	-15.4339	5.19055			Sub.13	-13.1172	-24.9675	6.18198
	Sub.14	37.5388	20.6933	41.9619			Sub.14	-15.1896	-0.608572	13.8743
	Sub.15	49.8071	126.429	70.8398			Sub.15	32.4786	80.2497	50.2624
	Sub.16	14.8398	-4.13092	4.48881			Sub.16	21.5941	-7.51325	73.3078
	Sub.17	22.826	4.85321	-1.16226			Sub.17	62.7361	97.334	183.38
Cond.3	Time	presentation	retention1	retention2		Cond.3	Time	presentation	retention1	retention2
Angry	Sub.1	19.7248	5.8585	20.8953		Angry	Sub.1	-12.6433	1.05238	83.8459
Cong.	Sub.2	-16.0352	0.365524	-1.70972		Cong.	Sub.2	-40.4914	-20.2744	11.4629
	Sub.3	54.401	-44.6238	15.4076			Sub.3	3.39255	-11.0066	18.997
	Sub.4	51.1964	12.1443	35.2079			Sub.4	-12.6559	20.5994	31.0542
	Sub.5	24.8744	44.0691	12.2753			Sub.5	-35.9626	-12.3469	-11.4159
	Sub.6	3.66645	5.54575	-13.4502			Sub.6	5.35042	5.64672	-28.6264
	Sub.7	-23.0172	-16.8621	-16.3376			Sub.7	-13.2996	-2.94836	9.84281
	Sub.8	-2.1355	16.0447	19.5469			Sub.8	-0.595502	29.3565	19.9069
	Sub.9	34.3941	13.4091	-8.69918			Sub.9	-21.8874	-15.4603	-4.01019
	Sub.10	-1.02925	-26.885	-40.1774			Sub.10	2.11327	41.2271	1.81898
	Sub.11	32.61	10.7235	-5.46031			Sub.11	-5.40374	-25.2117	-22.233
	Sub.12	54.4768	46.8859	44.4998			Sub.12	26.2093	-13.6071	27.0248
	Sub.13	-4.43551	-31.8405	12.3426			Sub.13	-5.30258	-26.8969	-22.2457
	Sub.14	-7.76782	7.78712	24.2915			Sub.14	-2.56717	33.7849	81.146
	Sub.15	29.8956	73.5956	32.0662			Sub.15	53.8931	-9.77688	-4.7074
	Sub.16	-11.702	15.8163	18.6604			Sub.16	-9.91342	-12.6586	14.8308
	Sub.17	23.6365	48.9043	67.5518			Sub.17	-19.865	16.0268	91.4363
Cond.4	Time	presentation	retention1	retention2		Cond.4	Time	presentation	retention1	retention2
Angry	Sub.1	24.1663	7.06928	17.7132		Angry	Sub.1	-5.09965	5.88935	135.781
Incong.	Sub.2	-24.4888	-40.7998	-33.4939		Incong.	Sub.2	-37.6136	-51.5206	8.16823
	Sub.3	44.9466	14.5152	-5.55289			Sub.3	-16.6284	-34.1545	-45.5509
	Sub.4	6.08305	21.7994	30.8618			Sub.4	10.6031	36.1538	23.2109
	Sub.5	-2.36579	-12.4393	-22.7663			Sub.5	-19.7024	-33.8285	-15.0054
	Sub.6	4.42452	25.6709	20.7182			Sub.6	5.12345	7.98921	13.811
	Sub.7	45.6433	8.83554	20.3207			Sub.7	-9.43504	-15.4262	-5.2596
	Sub.8	23.0088	4.54982	25.3259			Sub.8	42.5952	146.377	70.2637
	Sub.9	-5.44244	-18.5175	13.1314			Sub.9	-24.1653	-10.11	5.02735
	Sub.10	26.0683	-9.22786	-35.1278			Sub.10	-6.45227	-2.85365	-24.303
	Sub.11	33.0416	16.3275	16.6111			Sub.11	20.708	-3.84891	-9.21657
	Sub.12	-15.4329	-42.9323	-39.8607			Sub.12	19.4185	-22.6609	3.22921
	Sub.13	1.21481	4.48275	-13.7243			Sub.13	-4.37545	-17.3068	-21.875
	Sub.14	-29.7143	-36.2962	-26.2999			Sub.14	-38.0956	-17.3731	-8.51131
	Sub.15	-43.5006	23.8664	-40.3313			Sub.15	-50.8773	20.8359	12.6572
	Sub.16	9.58259	-2.08511	25.9241			Sub.16	22.3609	29.7952	79.2524
	Sub.17	-5.27934	14.479	15.4392			Sub.17	-3.68886	5.37202	62.7272
Cond.5	Time	presentation	retention1	retention2		Cond.5	Time	presentation	retention1	retention2
Happy	Sub.1	7.45168	40.5305	62.0999		Happy	Sub.1	-7.55597	20.4844	151.196
Cong.	Sub.2	22.3462	0.209295	30.975		Cong.	Sub.2	21.1729	91.0685	126.75
	Sub.3	46.0352	-19.2543	88.696			Sub.3	44.6204	43.9822	88.3728
	Sub.4	-12.7477	2.3672	26.7711			Sub.4	-0.814029	13.0199	66.6039
	Sub.5	-32.5905	-41.5666	-44.9853			Sub.5	-62.0446	-62.9996	-56.6643
	Sub.6	-27.3944	-15.6969	-29.0288			Sub.6	-28.3902	-6.86987	-9.11244
	Sub.7	-1.19169	-20.314	-20.3825			Sub.7	-13.7716	-22.1046	-9.22127
	Sub.8	34.6845	-38.7209	4.22773			Sub.8	69.3575	6.45971	31.8797
	Sub.9	49.6893	13.2412	61.9224			Sub.9	48.479	33.0432	141.447
	Sub.10	22.3955	17.1662	-11.8728			Sub.10	-9.86253	15.0081	-27.262
	Sub.11	32.8284	-2.1665	17.4132			Sub.11	48.0275	54.9907	76.2527
	Sub.12	50.3999	5.1544	0.296897			Sub.12	48.3773	30.8392	12.8213
	Sub.13	-24.3589	-36.3792	-11.4222			Sub.13	-15.7746	-21.3092	13.4144
	Sub.14	1.10405	11.5352	8.2826			Sub.14	-13.0489	-27.1788	25.2332
	Sub.15	6.22462	-35.3248	-13.7392			Sub.15	12.745	0.852213	-1.73594
	Sub.16	65.4211	52.5179	35.698			Sub.16	76.2948	58.9213	190.305
	Sub.17	5.20488	-28.4374	13.4443			Sub.17	-9.63974	-7.64131	59.4672
Cond.6	Time	presentation	retention1	retention2		Cond.6	Time	presentation	retention1	retention2
Happy	Sub.1	23.6167	9.57571	26.3859		Happy	Sub.1	22.992	21.5228	121.062
Incong.	Sub.2	11.5358	40.3967	-11.8224		Incong.	Sub.2	21.4928	227.965	87.5002
	Sub.3	-0.0286872	12.4642	18.8435			Sub.3	46.0907	33.5464	22.888
	Sub.4	-4.18483	28.8276	1.05932			Sub.4	-26.1231	-1.63253	-22.3044
	Sub.5	-43.2957	-4.0626	-14.9444			Sub.5	-0.18139	20.3864	62.9479
	Sub.6	-0.933876	-17.6733	10.5808			Sub.6	11.2157	12.2143	49.1513
	Sub.7	-23.41	-0.530044	-3.96457			Sub.7	-10.6299	-28.3903	4.10858
	Sub.8	32.6218	-8.30217	14.9414			Sub.8	99.0252	-14.9844	69.6948
	Sub.9	17.9125	15.2538	55.6523			Sub.9	39.2066	41.2571	129.606
	Sub.10	26.2182	16.3864	16.2846			Sub.10	7.84687	3.94649	-21.1335
	Sub.11	6.47396	-3.7699	-8.20992			Sub.11	5.34605	54.1109	20.169
	Sub.12	35.8385	-1.93768	23.5991			Sub.12	103.463	62.2899	75.0737
	Sub.13	-14.3527	-30.9983	-6.74428			Sub.13	6.47742	1.98931	11.8801
	Sub.14	-19.6811	-4.84308	32.6081			Sub.14	-19.378	13.8616	42.3235
	Sub.15	52.8071	98.9017	76.818			Sub.15	7.7323	37.2786	59.8346
	Sub.16	0.806192	6.31895	52.1611			Sub.16	21.0641	6.61941	16.4331
	Sub.17	14.8406	24.7383	12.5999			Sub.17	3.88415	23.6474	58.5564
																	average	-1.80098e-09	19.972	30.3311	46.3406
																	std	3.21079e-08	35.6451	56.0298	43.7164
																	sem	7.78732e-09	8.6452	13.5892	10.6028
