# Supplementary material for: Effects of facial expression and gaze interaction on brain dynamics during a working memory task in preschool children
Source: PLoS One. 2022 Apr 28;17(4):e0266713. doi: 10.1371/journal.pone.0266713 (PMC9049575; doi:10.1371/journal.pone.0266713)
Supplement: S5 File — Fig 4, Tables 5 and 7. (ZIP) [file pone.0266713.s015.zip]

Archive with 3 entries (2 files):
- S5_File/
- S5_File/Fig4_Table5_Table7_Wavelet_Adults_Fz.xlsx
- S5_File/Fig4_Table5_Table7_Wavelet_Adults_Pz.xlsx
