# Supplementary material for: Effects of facial expression and gaze interaction on brain dynamics during a working memory task in preschool children
Source: PLoS One. 2022 Apr 28;17(4):e0266713. doi: 10.1371/journal.pone.0266713 (PMC9049575; doi:10.1371/journal.pone.0266713)
Supplement: S5 File — Fig 4, Tables 5 and 7. (ZIP) [file pone.0266713.s015.zip › S5_File/Fig4_Table5_Table7_Wavelet_Adults_Fz.xlsx]

## Sheet: Sheet1
Adults	Fz	θ wave						α wave
Cond.1	Time	presentation	retention1	retention2		Cond.1	Time	presentation	retention1	retention2
Neutral	Sub.1	40.4587	0.160792	17.509		Neutral	Sub.1	-19.4257	-7.6613	2.84146
Cong.	Sub.2	22.1524	-4.65647	-10.0018		Cong.	Sub.2	67.3655	66.4048	39.1598
	Sub.3	22.9304	-12.8118	-6.24321			Sub.3	-24.1129	-27.2584	33.8586
	Sub.4	48.7593	3.48502	-10.1672			Sub.4	8.13569	-7.16741	-13.853
	Sub.5	87.894	67.4675	46.1695			Sub.5	38.8014	24.5532	304.119
	Sub.6	44.0911	2.5305	17.0231			Sub.6	15.5789	40.6592	45.6394
	Sub.7	-19.2634	7.09804	-4.59062			Sub.7	8.35292	26.1064	4.88995
	Sub.8	28.2559	20.583	8.84584			Sub.8	46.908	2.25568	23.0404
	Sub.9	34.8753	54.3545	18.6463			Sub.9	21.6873	9.22119	6.30726
	Sub.10	24.8117	35.0103	9.8671			Sub.10	6.05992	88.2742	116.685
	Sub.11	-0.0112251	-0.777423	15.1963			Sub.11	-4.15452	17.8364	124.514
	Sub.12	-7.97308	-23.6851	-25.0925			Sub.12	-10.1782	-2.65048	34.636
	Sub.13	73.7002	15.3988	46.9416			Sub.13	64.6496	44.0826	23.8983
	Sub.14	1.3849	42.3412	20.2295			Sub.14	-14.5976	42.0965	34.4123
	Sub.15	15.8297	17.0028	10.3711			Sub.15	-6.18857	-5.42944	2.23556
	Sub.16	-1.52885	-7.11498	-18.6777			Sub.16	10.5638	53.4375	5.83452
	Sub.17	2.79634	-4.83149	-18.4488			Sub.17	38.4539	21.6392	7.08593
Cond.2	Time	presentation	retention1	retention2		Cond.2	Time	presentation	retention1	retention2
Neutral	Sub.1	30.8141	2.94496	45.2092		Neutral	Sub.1	-13.4946	2.9669	7.30257
Incong.	Sub.2	19.7674	-5.31276	10.8835		Incong.	Sub.2	42.5561	32.2526	40.1321
	Sub.3	51.9512	19.2716	122.719			Sub.3	-27.0536	-42.9146	31.5267
	Sub.4	5.55445	9.86282	-32.088			Sub.4	-7.71162	-22.7403	-29.3091
	Sub.5	72.58	37.915	16.2113			Sub.5	15.4127	32.6296	166.38
	Sub.6	25.4811	16.463	-7.18935			Sub.6	37.2056	29.0295	30.655
	Sub.7	0.77791	7.04018	2.36784			Sub.7	-7.55674	-15.6991	-25.3923
	Sub.8	41.0439	12.0905	8.35662			Sub.8	53.3703	43.4678	31.5066
	Sub.9	6.374	8.58406	-17.3935			Sub.9	1.44031	2.73847	-1.98289
	Sub.10	6.10537	19.7584	47.4927			Sub.10	21.838	78.9875	79.5268
	Sub.11	13.3769	-0.530999	-15.6389			Sub.11	-4.13653	-0.523045	25.6765
	Sub.12	6.22584	-10.0878	-2.28836			Sub.12	-17.5282	-26.3657	-12.2284
	Sub.13	18.7099	3.52557	4.40912			Sub.13	17.9283	-11.1734	-11.944
	Sub.14	6.37669	80.3089	34.5912			Sub.14	-19.288	126.557	59.2825
	Sub.15	-7.96934	3.99536	43.7964			Sub.15	13.1313	-10.1373	52.7669
	Sub.16	16.8868	6.06687	-25.6822			Sub.16	-28.5467	-27.2681	-38.2114
	Sub.17	-3.53932	-26.5708	-12.3628			Sub.17	24.3989	18.1082	33.9647
Cond.3	Time	presentation	retention1	retention2		Cond.3	Time	presentation	retention1	retention2
Angry	Sub.1	99.2704	12.5375	22.2455		Angry	Sub.1	5.30131	20.9878	20.9416
Cong.	Sub.2	45.9132	24.9878	48.5365		Cong.	Sub.2	-3.12521	1.1948	47.7444
	Sub.3	16.7775	-9.60734	-23.4317			Sub.3	-5.80571	-8.44096	10.3619
	Sub.4	37.7752	-15.7207	-4.08904			Sub.4	2.2585	-29.061	-16.5495
	Sub.5	56.7429	9.32724	15.9829			Sub.5	14.7922	4.35509	130.077
	Sub.6	101.96	59.3016	-21.444			Sub.6	12.0032	3.97566	-14.0889
	Sub.7	-10.5716	-11.231	-14.5822			Sub.7	-9.74882	-13.8141	-25.5645
	Sub.8	41.4665	125.017	170.534			Sub.8	26.0119	74.3338	70.7757
	Sub.9	10.1115	12.875	-5.72528			Sub.9	13.2478	18.6064	21.0121
	Sub.10	15.3037	16.8434	41.8375			Sub.10	17.0147	47.8819	124.461
	Sub.11	35.6298	54.6532	51.8466			Sub.11	18.476	19.5805	73.7689
	Sub.12	-1.62637	-14.3617	1.1654			Sub.12	-5.08075	-19.8357	5.76475
	Sub.13	37.9568	-5.66706	-18.8102			Sub.13	11.541	12.7551	-4.21819
	Sub.14	10.0259	182.052	-7.58767			Sub.14	5.83769	107.961	44.1003
	Sub.15	-3.94237	1.39328	-9.71099			Sub.15	3.98416	-24.2907	17.2974
	Sub.16	-48.8278	-56.1246	-57.3105			Sub.16	-40.8717	-20.3145	-47.4839
	Sub.17	38.3598	4.84079	-3.23058			Sub.17	5.23946	18.5767	33.347
Cond.4	Time	presentation	retention1	retention2		Cond.4	Time	presentation	retention1	retention2
Angry	Sub.1	26.1504	21.0594	-13.9243		Angry	Sub.1	6.51516	-0.588392	20.7571
Incong.	Sub.2	22.8038	17.7407	5.4378		Incong.	Sub.2	-15.504	3.51171	16.4542
	Sub.3	7.80879	-13.3688	-32.5328			Sub.3	-22.4174	-6.69971	-9.58138
	Sub.4	-27.1409	-47.033	-61.2251			Sub.4	19.6964	-49.5565	-54.7256
	Sub.5	5.19777	4.12684	-10.5783			Sub.5	-14.627	-11.0179	87.6677
	Sub.6	72.9012	40.8315	30.6217			Sub.6	24.8034	34.7285	19.0822
	Sub.7	24.8361	-4.86432	-14.8793			Sub.7	-16.643	-8.05502	-18.6339
	Sub.8	108.167	44.1229	61.3849			Sub.8	-18.4768	-11.7255	-10.061
	Sub.9	7.04803	40.0381	-6.31657			Sub.9	15.4217	112.798	44.6493
	Sub.10	-27.9312	-15.0945	26.6308			Sub.10	-0.756269	25.6018	101.13
	Sub.11	54.9381	27.3969	37.3121			Sub.11	-5.43151	-17.0509	124.048
	Sub.12	-3.87918	-10.4783	-24.9605			Sub.12	-9.54029	-24.9941	5.20592
	Sub.13	19.2857	16.1277	-3.03115			Sub.13	-4.10236	-31.7118	-18.9288
	Sub.14	14.4204	196.355	13.8319			Sub.14	-17.2979	126.876	121.632
	Sub.15	38.9526	49.8922	88.9575			Sub.15	54.2701	36.3401	82.3746
	Sub.16	22.1487	66.5998	-21.2637			Sub.16	20.2655	54.5124	-6.42327
	Sub.17	38.0099	48.2944	21.0159			Sub.17	27.6416	39.7712	4.16763
Cond.5	Time	presentation	retention1	retention2		Cond.5	Time	presentation	retention1	retention2
Happy	Sub.1	-11.8662	-9.01069	-6.08007		Happy	Sub.1	-26.8323	-8.42775	-6.93418
Cong.	Sub.2	28.0416	6.1259	28.3831		Cong.	Sub.2	4.48534	10.1206	37.0499
	Sub.3	85.9005	50.021	17.3972			Sub.3	11.8313	61.3941	76.089
	Sub.4	-3.23128	-4.05223	-26.5449			Sub.4	31.4903	-0.908958	-7.79503
	Sub.5	75.2129	56.8312	22.0543			Sub.5	4.88422	4.02419	194.622
	Sub.6	31.723	-24.2553	-32.1517			Sub.6	-12.9544	-21.2478	-10.0343
	Sub.7	-50.0482	-54.8295	-48.3395			Sub.7	-33.7001	-28.8292	-36.9157
	Sub.8	-28.466	-29.6288	-50.0376			Sub.8	4.99592	20.2156	-0.312898
	Sub.9	-32.3114	-17.5212	-43.8262			Sub.9	-9.2179	-0.580962	8.40415
	Sub.10	10.8439	35.9351	41.0634			Sub.10	-10.0059	47.9012	72.9125
	Sub.11	83.9743	28.1078	45.3847			Sub.11	13.6995	17.6353	34.1678
	Sub.12	16.056	-7.81556	-7.50143			Sub.12	-14.9657	-17.6165	-5.13016
	Sub.13	47.7654	52.7303	64.1638			Sub.13	43.4088	87.7225	70.042
	Sub.14	60.5327	61.4093	6.6171			Sub.14	-34.9213	33.8009	-3.24139
	Sub.15	47.2099	35.8406	47.5246			Sub.15	43.1976	19.8362	23.7503
	Sub.16	1.82176	2.38311	-26.3059			Sub.16	-4.4303	46.8513	14.7841
	Sub.17	66.5352	40.9226	21.0749			Sub.17	30.9362	54.7963	42.3962
Cond.6	Time	presentation	retention1	retention2		Cond.6	Time	presentation	retention1	retention2
Happy	Sub.1	63.5358	22.1145	63.5618		Happy	Sub.1	-19.3177	-1.32413	32.7362
Incong.	Sub.2	94.6521	103.83	50.323		Incong.	Sub.2	-10.8768	-16.0461	-10.4812
	Sub.3	1.68434	7.40739	-19.2073			Sub.3	7.78124	-2.96739	42.3479
	Sub.4	20.2717	28.1396	46.6075			Sub.4	6.27344	4.93723	-1.82617
	Sub.5	72.5179	50.068	4.55223			Sub.5	29.328	27.3651	181.682
	Sub.6	492.517	2.96913	11.463			Sub.6	228.884	-12.8555	34.1238
	Sub.7	57.3169	38.4876	10.96			Sub.7	26.3677	37.7657	29.2547
	Sub.8	23.8804	49.7484	-5.78248			Sub.8	-7.29036	25.041	-8.53913
	Sub.9	27.1847	123.621	10.231			Sub.9	-1.70096	91.1484	32.0295
	Sub.10	-17.8968	28.8107	46.7726			Sub.10	-6.49667	116.944	68.0762
	Sub.11	74.3635	54.5928	73.9666			Sub.11	30.3418	29.7902	131.66
	Sub.12	5.43963	24.876	-4.63136			Sub.12	1.31248	6.90863	23.7573
	Sub.13	93.7898	65.8841	47.0555			Sub.13	24.3366	14.8115	-7.06923
	Sub.14	101.026	238.431	184.853			Sub.14	49.5533	434.496	150.745
	Sub.15	21.6946	102.54	33.2703			Sub.15	12.9981	19.4618	52.325
	Sub.16	-12.9505	-8.87101	-31.5471			Sub.16	14.3352	51.071	13.3411
	Sub.17	-1.91283	-13.6896	-41.425			Sub.17	-7.90732	25.4356	-3.36504
