# Supplementary material for: Effects of facial expression and gaze interaction on brain dynamics during a working memory task in preschool children
Source: PLoS One. 2022 Apr 28;17(4):e0266713. doi: 10.1371/journal.pone.0266713 (PMC9049575; doi:10.1371/journal.pone.0266713)
Supplement: S5 File — Fig 4, Tables 5 and 7. (ZIP) [file pone.0266713.s015.zip › S5_File/Fig4_Table5_Table7_Wavelet_Adults_Pz.xlsx]

## Sheet: Sheet1
Adults	Pz	θ wave						α wave
Cond.1	Time	presentation	retention1	retention2		Cond.1	Time	presentation	retention1	retention2
Neutral	Sub.1	16.3858	-14.8802	-5.60452		Neutral	Sub.1	-32.8494	-9.41082	25.7464
Cong.	Sub.2	4.9944	-2.85913	-3.8118		Cong.	Sub.2	43.5888	66.6366	64.6747
	Sub.3	-23.2409	-33.2295	-24.9368			Sub.3	-49.6054	-58.1146	10.4817
	Sub.4	15.0221	41.7574	-3.54139			Sub.4	11.7571	20.0402	11.8076
	Sub.5	118.231	114.61	89.4227			Sub.5	-31.1969	-52.3233	269.512
	Sub.6	32.6391	-13.437	12.7298			Sub.6	31.6216	27.7968	3.04765
	Sub.7	31.2759	31.8321	20.6522			Sub.7	43.5798	10.6836	-1.75209
	Sub.8	-67.2732	-56.5655	-71.6112			Sub.8	-64.9308	-18.8118	-30.2552
	Sub.9	34.7809	9.51329	-7.79001			Sub.9	-12.4707	-22.0181	12.158
	Sub.10	-20.4136	11.4186	46.9296			Sub.10	-49.0597	10.442	17.027
	Sub.11	24.7384	-6.35465	11.8496			Sub.11	-11.2509	1.35946	160.579
	Sub.12	-4.91414	-18.9903	-10.8244			Sub.12	-22.21	-12.382	61.4735
	Sub.13	32.7256	-10.7823	7.54533			Sub.13	27.307	23.2601	12.5792
	Sub.14	15.7915	40.6717	75.1657			Sub.14	-48.1868	-10.1404	-11.8898
	Sub.15	37.3723	33.0015	35.1327			Sub.15	-13.3187	19.5755	92.7114
	Sub.16	30.0618	30.6192	16.1427			Sub.16	0.0769501	137.332	6.76958
	Sub.17	1.04792	-37.1531	-1.3574			Sub.17	-5.54646	-5.12079	17.9337
Cond.2	Time	presentation	retention1	retention2		Cond.2	Time	presentation	retention1	retention2
Neutral	Sub.1	-11.9348	-13.7677	16.0679		Neutral	Sub.1	-54.8338	2.32299	-11.6375
Incong.	Sub.2	42.3755	16.2335	19.8183		Incong.	Sub.2	-16.7412	7.42609	19.5464
	Sub.3	14.0852	-8.50498	-12.1778			Sub.3	-38.8702	-51.0143	8.25157
	Sub.4	-1.14362	9.39771	-26.9259			Sub.4	23.9792	13.1343	-17.4951
	Sub.5	43.1416	6.14841	19.9889			Sub.5	-25.8113	-52.943	43.5445
	Sub.6	55.8306	7.39204	8.11892			Sub.6	-4.56072	9.67217	10.5107
	Sub.7	2.35527	-6.94075	-25.264			Sub.7	42.5292	29.4729	10.6225
	Sub.8	20.2943	13.602	7.52759			Sub.8	32.4866	15.1899	10.1563
	Sub.9	8.67344	-2.02062	4.45036			Sub.9	-28.2935	-12.3927	63.6035
	Sub.10	-15.6775	7.54917	72.0332			Sub.10	-49.843	26.2231	15.581
	Sub.11	-16.8662	-9.42846	-25.7133			Sub.11	-16.0532	33.5312	45.4668
	Sub.12	-4.70224	32.2815	2.95066			Sub.12	-26.6567	-1.80043	44.3214
	Sub.13	23.482	-11.1111	-3.16263			Sub.13	0.79629	-23.0684	-28.5286
	Sub.14	55.402	60.872	65.7954			Sub.14	-36.29	23.4685	59.1797
	Sub.15	19.8731	8.47944	6.12817			Sub.15	-9.89656	-16.5462	34.6235
	Sub.16	-23.4957	-32.2584	-41.3923			Sub.16	-43.8581	-31.5942	-29.9116
	Sub.17	-7.58056	-9.41613	9.7072			Sub.17	-16.5706	27.1686	49.0782
Cond.3	Time	presentation	retention1	retention2		Cond.3	Time	presentation	retention1	retention2
Angry	Sub.1	45.7924	-9.76327	3.17958		Angry	Sub.1	-18.9915	52.2517	17.5599
Cong.	Sub.2	20.2111	19.3059	16.6375		Cong.	Sub.2	10.4249	4.92322	78.2517
	Sub.3	13.3227	-9.62307	-6.44091			Sub.3	-31.9835	-28.2964	-5.3909
	Sub.4	10.7226	20.1114	-4.57078			Sub.4	-25.9292	-14.0846	-16.8959
	Sub.5	20.0451	-8.50008	28.7269			Sub.5	-32.1436	-31.2793	69.4177
	Sub.6	69.5402	54.0082	4.7217			Sub.6	14.1664	-11.7539	8.46926
	Sub.7	20.5483	-3.78255	-17.7864			Sub.7	16.2396	-3.52369	-16.7563
	Sub.8	7.99582	99.3931	184.619			Sub.8	8.90457	46.5928	76.0569
	Sub.9	15.1136	-13.835	-18.8142			Sub.9	0.0755216	22.4064	99.0775
	Sub.10	9.96176	14.674	7.63177			Sub.10	-23.6172	18.9551	23.6334
	Sub.11	20.8597	27.6277	16.186			Sub.11	-18.5001	-16.5651	31.3267
	Sub.12	16.4428	0.409522	6.56331			Sub.12	-11.4099	77.5687	49.5866
	Sub.13	29.0857	12.623	2.91509			Sub.13	38.3708	5.17265	1.70553
	Sub.14	57.8031	103.007	9.32441			Sub.14	-25.7367	38.7299	14.4088
	Sub.15	-10.4463	-13.3633	-16.539			Sub.15	-10.56	-34.8157	-4.42963
	Sub.16	5.93048	-13.0435	-22.3576			Sub.16	-63.6659	-51.8268	-62.218
	Sub.17	-13.8168	-38.5837	-21.2905			Sub.17	-42.1132	3.3733	35.8906
Cond.4	Time	presentation	retention1	retention2		Cond.4	Time	presentation	retention1	retention2
Angry	Sub.1	2.07801	19.3328	-8.20861		Angry	Sub.1	-31.1972	0.142202	32.2128
Incong.	Sub.2	46.51	15.2776	-11.7595		Incong.	Sub.2	-39.4013	-1.8125	18.4585
	Sub.3	32.848	4.65628	-7.60206			Sub.3	-18.074	2.56395	23.5238
	Sub.4	17.026	-10.4342	-6.8095			Sub.4	-22.9639	4.43118	-18.6856
	Sub.5	15.8762	6.19331	23.3868			Sub.5	-58.4018	-72.0304	26.9081
	Sub.6	38.8563	-0.73011	-2.75162			Sub.6	6.88357	12.348	14.9901
	Sub.7	43.7591	-8.31334	-26.8733			Sub.7	11.2071	-9.88097	-19.3607
	Sub.8	20.0101	116.235	30.9695			Sub.8	23.1606	120.2	7.21759
	Sub.9	2.16665	3.96147	-21.1784			Sub.9	-31.2682	-10.5675	24.3129
	Sub.10	-29.6166	29.9806	39.5301			Sub.10	-21.7483	73.7615	69.6896
	Sub.11	-3.70839	-6.51136	11.9685			Sub.11	-37.7809	-10.3878	103.571
	Sub.12	-20.9579	-20.3353	-19.7632			Sub.12	-48.4828	-22.1395	35.0089
	Sub.13	52.2651	34.4738	21.8793			Sub.13	6.73453	-8.99521	12.7796
	Sub.14	50.8827	99.4559	60.2357			Sub.14	-6.31655	27.5942	108.937
	Sub.15	18.7106	27.2457	46.1511			Sub.15	14.1335	19.3946	92.7969
	Sub.16	1.10467	-8.82498	-37.2364			Sub.16	-3.41851	-12.3477	-31.0567
	Sub.17	26.8387	54.8067	39.9083			Sub.17	-14.8652	25.0346	43.9506
Cond.5	Time	presentation	retention1	retention2		Cond.5	Time	presentation	retention1	retention2
Happy	Sub.1	-6.28728	-2.34056	-11.507		Happy	Sub.1	-34.5427	26.5801	17.2861
Cong.	Sub.2	61.157	80.4107	60.1806		Cong.	Sub.2	1.48983	86.1557	154.881
	Sub.3	4.7308	2.4473	-34.6315			Sub.3	-1.44	62.6676	111.361
	Sub.4	43.6039	45.3052	-13.3809			Sub.4	16.5332	11.5631	-27.8924
	Sub.5	52.1774	-0.352459	17.569			Sub.5	-16.8584	-48.246	187.863
	Sub.6	58.9103	-11.8938	-8.94669			Sub.6	4.95026	34.1621	15.8555
	Sub.7	-28.4158	-25.5472	-21.9549			Sub.7	15.0432	5.73295	11.7643
	Sub.8	12.0322	59.2101	-22.1245			Sub.8	10.4354	24.6898	8.18114
	Sub.9	69.2061	119.752	20.7292			Sub.9	-8.85667	20.6042	64.8662
	Sub.10	-35.4204	23.7058	8.37319			Sub.10	-53.5379	7.50893	-3.40957
	Sub.11	49.4528	47.9923	51.4761			Sub.11	-32.3204	18.3931	24.1039
	Sub.12	-20.7613	-21.7282	-13.7796			Sub.12	-34.5636	-22.5704	4.6995
	Sub.13	77.6625	30.837	58.8514			Sub.13	46.4009	55.4757	49.6711
	Sub.14	54.3655	30.7843	12.4165			Sub.14	-19.6641	69.5697	72.5207
	Sub.15	41.2762	25.739	-2.10639			Sub.15	49.3778	14.7627	90.2214
	Sub.16	45.5748	5.47556	-5.01582			Sub.16	15.7995	94.0932	55.3894
	Sub.17	63.9623	13.5813	4.48838			Sub.17	-6.61965	73.8243	114.13
Cond.6	Time	presentation	retention1	retention2		Cond.6	Time	presentation	retention1	retention2
Happy	Sub.1	40.7967	31.7287	76.5204		Happy	Sub.1	-38.0413	9.78378	80.2168
Incong.	Sub.2	0.691609	10.6757	19.9164		Incong.	Sub.2	-52.4428	-33.3717	-46.8334
	Sub.3	-18.1973	-5.59607	-41.468			Sub.3	-10.0964	-3.79424	17.9201
	Sub.4	-1.78699	-9.124	11.3015			Sub.4	-25.8083	-15.4704	-12.3163
	Sub.5	32.1043	-16.1161	-5.94348			Sub.5	-49.9778	-65.0138	72.2379
	Sub.6	25.46	-12.6654	-15.0744			Sub.6	41.3709	53.846	74.9478
	Sub.7	20.0598	14.5439	-14.2507			Sub.7	-4.42671	-5.74772	-24.9401
	Sub.8	86.3966	114.555	-3.68767			Sub.8	52.767	124.65	8.99273
	Sub.9	71.9918	122.679	10.9508			Sub.9	-34.2955	12.581	17.0008
	Sub.10	-23.3	-4.17232	35.7206			Sub.10	-37.0495	25.9218	19.6725
	Sub.11	46.7161	53.2934	30.9405			Sub.11	-25.6844	-22.0849	66.5113
	Sub.12	21.0251	1.0751	0.63332			Sub.12	-38.0576	-33.8702	1.40476
	Sub.13	27.572	-2.27043	5.80243			Sub.13	-13.4196	-21.085	-30.8923
	Sub.14	52.4924	60.4703	46.5707			Sub.14	-26.5804	72.5159	10.2079
	Sub.15	53.0347	90.0452	24.2496			Sub.15	-21.3916	-20.0408	45.6852
	Sub.16	4.2882	2.66673	-25.1006			Sub.16	28.8581	108.548	101.535
	Sub.17	17.1717	-4.62877	1.18459			Sub.17	4.28999	85.4589	65.0989
