# Supplementary material for: Effects of facial expression and gaze interaction on brain dynamics during a working memory task in preschool children
Source: PLoS One. 2022 Apr 28;17(4):e0266713. doi: 10.1371/journal.pone.0266713 (PMC9049575; doi:10.1371/journal.pone.0266713)
Supplement: S6 File — Fig 5, Tables 6 and 7. (ZIP) [file pone.0266713.s016.zip]

Archive with 2 entries (2 files):
- Fig5_Table6_Table7_Behavior_Adults.csv
- Fig5_Table6_Table7_Behavior_Chldren.csv
