# Supplementary material for: Effects of facial expression and gaze interaction on brain dynamics during a working memory task in preschool children
Source: PLoS One. 2022 Apr 28;17(4):e0266713. doi: 10.1371/journal.pone.0266713 (PMC9049575; doi:10.1371/journal.pone.0266713)
Supplement: S6 File — Fig 5, Tables 6 and 7. (ZIP) [file pone.0266713.s016.zip › Fig5_Table6_Table7_Behavior_Adults.csv]

## Sheet: Sheet1
Adults	Reaction time (ms)							Children	Accuracy (%)
	Cond.1	Cond.2	Cond.3	Cond.4	Cond.5	Cond.6			Cond.1	Cond.2	Cond.3	Cond.4	Cond.5	Cond.6
	Neutral	Neutral	Angry	Angry	Happy	Happy			Neutral	Neutral	Angry	Angry	Happy	Happy
	Cong.	Incong.	Cong.	Incong.	Cong.	Incong.			Cong.	Incong.	Cong.	Incong.	Cong.	Incong.
Sub.1	358.75	417.5	393.75	452.25	445	471.75		Sub.1	100	100	100	100	100	100
Sub.2	316	323.75	328	405.75	347	320		Sub.2	100	100	100	100	100	100
Sub.3	393.75	405.5	382.75	550	409.5	413.25		Sub.3	100	100	100	100	100	100
Sub.4	374.25	362.75	366.5	429	460.5	389.75		Sub.4	100	100	100	100	100	100
Sub.5	277.25	288.5	280.75	292.25	289	277		Sub.5	100	100	100	100	100	100
Sub.6	522.75	522.5	417.25	452.5	433	417.25		Sub.6	100	100	100	100	100	100
Sub.7	397.75	370.5	359	390	401.75	381.75		Sub.7	100	100	100	100	100	100
Sub.8	311.75	374.5	339.25	312.25	339	300.25		Sub.8	100	100	100	100	100	100
Sub.9	336	452.75	323	390.5	390.75	351.75		Sub.9	100	100	100	100	100	100
Sub.10	374.333	448	402	526.75	549.5	538.5		Sub.10	100	100	100	100	100	100
Sub.11	643.5	834.5	713.5	791.5	577.25	616		Sub.11	100	100	100	100	100	100
Sub.12	352	371.25	355.25	355.25	402	386.75		Sub.12	100	100	100	100	100	100
Sub.13	335.5	339.25	300.25	425	386.25	366.75		Sub.13	100	100	100	100	100	100
