# Supplementary material for: Effects of facial expression and gaze interaction on brain dynamics during a working memory task in preschool children
Source: PLoS One. 2022 Apr 28;17(4):e0266713. doi: 10.1371/journal.pone.0266713 (PMC9049575; doi:10.1371/journal.pone.0266713)
Supplement: S6 File — Fig 5, Tables 6 and 7. (ZIP) [file pone.0266713.s016.zip › Fig5_Table6_Table7_Behavior_Chldren.csv]

## Sheet: Sheet1
Children	Reaction time (ms)							Children	Accuracy (%)
	Cond.1	Cond.2	Cond.3	Cond.4	Cond.5	Cond.6			Cond.1	Cond.2	Cond.3	Cond.4	Cond.5	Cond.6
	Neutral	Neutral	Angry	Angry	Happy	Happy			Neutral	Neutral	Angry	Angry	Happy	Happy
	Cong.	Incong.	Cong.	Incong.	Cong.	Incong.			Cong.	Incong.	Cong.	Incong.	Cong.	Incong.
Sub.1	1337.29	1513.75	1013.88	1074.25	1072.12	1289.25		Sub.1	100	100	100	100	100	100
Sub.2	1029	961	1404.12	1121.25	1253.88	1177.62		Sub.2	100	100	100	100	87.5	87.5
Sub.3	539.125	718.875	687.625	773.25	927.5	958.875		Sub.3	100	100	100	100	87.5	100
Sub.4	941.25	964.286	687.625	675.625	794.875	810.625		Sub.4	87.5	100	100	87.5	100	100
Sub.5	570.375	551.143	607.5	591.5	519.375	566.375		Sub.5	100	100	100	100	100	100
Sub.6	564.375	619.125	662	624.875	695.125	785.375		Sub.6	100	100	100	100	100	100
Sub.7	1122.75	1232.14	1308.75	965.125	1118.29	1410.25		Sub.7	100	100	87.5	87.5	85.7143	100
Sub.8	632.875	615	570.5	601.625	560.5	679.75		Sub.8	100	100	100	100	100	100
Sub.9	752.667	874.75	875	744.125	882.875	736.125		Sub.9	100	87.5	100	87.5	100	100
Sub.10	734.5	818.25	777.375	736	699.125	802.75		Sub.10	100	100	100	100	100	100
Sub.11	939.5	906.125	853.375	941.5	853.5	964.75		Sub.11	100	100	100	100	100	100
